# Supplementary material for: 4-[(4-Benzyl­oxybenzyl­idene)amino]-1,5-dimethyl-2-phenyl-1H-pyrazol-3(2H)-one
Source: Acta Crystallogr Sect E Struct Rep Online. 2012 Apr 6;68(Pt 5):o1324. doi: 10.1107/S1600536812014262 (PMC3344463; doi:10.1107/S1600536812014262)
Supplement: Supplementary file 1 [file e-68-o1324-sup1.cif]

##############################################################################
#                                                                            #
# This CIF contains the data in a paper accepted for publication in          #
# Acta Crystallographica Section E. It conforms to the requirements of       #
# Notes for Authors for Acta Crystallographica Section E, and has been       #
# peer reviewed under the auspices of the IUCr Commission on Journals.       #
#                                                                            #
# Full details of the Crystallographic Information File format               #
# are given in the paper "The Crystallographic Information File (CIF):       #
# a New Standard Archive File for Crystallography" by S. R. Hall, F. H.      #
# Allen and I. D. Brown [Acta Cryst. (1991), A47, 655-685].                  #
#                                                                            #
# The current version of the core CIF dictionary is obtainable from          #
# ftp://ftp.iucr.org/pub/cif_core.dic.                                       #
#                                                                            #
# Software is freely available for graphical display of the structure(s)     #
# in this CIF. For information consult the CIF software page                 #
# http://www.iucr.org/resources/cif/software.                                #
#                                                                            #
# This file may be used for bona fide research purposes within the           #
# scientific community so long as proper attribution is given to the journal # 
# article from which it was obtained.                                        #
#                                                                            #
##############################################################################
data_I
_audit_creation_method     SHELXL-97
_chemical_name_systematic
;
4-[(4-Benzyloxybenzylidene)amino]-1,5-dimethyl-2-phenyl-
1<i>H</i>-pyrazol-3(2<i>H</i>)-one
;
_chemical_name_common     ?
_chemical_formula_moiety     'C25 H23 N3 O2'
_chemical_formula_sum     'C25 H23 N3 O2'
_chemical_formula_iupac     'C25 H23 N3 O2'
_chemical_formula_weight     397.46
_chemical_melting_point     ?
_symmetry_cell_setting     monoclinic
_symmetry_space_group_name_H-M     'P 21/c'
loop_
    _symmetry_equiv_pos_as_xyz
    'x, y, z'
    '-x, y+1/2, -z+1/2'
    '-x, -y, -z'
    'x, -y-1/2, z-1/2'
_cell_length_a     19.8137(19)
_cell_length_b     6.1588(4)
_cell_length_c     18.0784(14)
_cell_angle_alpha     90.00
_cell_angle_beta     108.881(9)
_cell_angle_gamma     90.00
_cell_volume     2087.4(3)
_cell_formula_units_Z     4
_cell_measurement_reflns_used     2304
_cell_measurement_theta_min     3.0808
_cell_measurement_theta_max     28.2218
_cell_measurement_temperature     295(2)
_exptl_crystal_description     block
_exptl_crystal_colour     yellow
_exptl_crystal_size_max     0.5
_exptl_crystal_size_mid     0.4
_exptl_crystal_size_min     0.2
_exptl_crystal_density_diffrn     1.265
_exptl_crystal_density_meas     .
_exptl_crystal_density_method     'not measured'
_exptl_crystal_F_000     840
_exptl_absorpt_coefficient_mu     0.082
_exptl_absorpt_correction_type     multi-scan
_exptl_absorpt_process_details     '(CrysAlis PRO; Agilent, 2011)'
_exptl_absorpt_correction_T_min     0.88976
_exptl_absorpt_correction_T_max     1.00000
_exptl_special_details     ?
_diffrn_ambient_temperature     295(2)
_diffrn_radiation_type     'Mo K\a'
_diffrn_radiation_wavelength     0.71073
_diffrn_radiation_source     'Enhance (Mo) X-ray Source'
_diffrn_radiation_monochromator     'graphite'
_diffrn_measurement_device_type     'Agilent Xcalibur Eos'
_diffrn_measurement_method     '\w-scan'
_diffrn_detector_area_resol_mean     16.1544
_diffrn_reflns_number     8408
_diffrn_reflns_av_R_equivalents     0.0182
_diffrn_reflns_av_sigmaI/netI     0.0374
_diffrn_reflns_theta_min     3.26
_diffrn_reflns_theta_max     28.29
_diffrn_reflns_theta_full     25.00
_diffrn_measured_fraction_theta_max     0.838
_diffrn_measured_fraction_theta_full     0.998
_diffrn_reflns_limit_h_min     -25
_diffrn_reflns_limit_h_max     26
_diffrn_reflns_limit_k_min     -8
_diffrn_reflns_limit_k_max     8
_diffrn_reflns_limit_l_min     -19
_diffrn_reflns_limit_l_max     24
_refine_special_details
;
Refinement of <i>F</i>^2^ against ALL reflections. The weighted <i>R</i>-factor
<i>wR</i> and goodness of fit <i>S</i> are based on <i>F</i>^2^, conventional
<i>R</i>-factors <i>R</i> are based on <i>F</i>, with <i>F</i> set to zero for
negative <i>F</i>^2^. The threshold expression of <i>F</i>^2^ >
2\s(<i>F</i>^2^) is used only for calculating <i>R</i>-factors(gt) <i>etc</i>.
and is not relevant to the choice of reflections for refinement.
<i>R</i>-factors based on <i>F</i>^2^ are statistically about twice as large
as those based on <i>F</i>, and <i>R</i>- factors based on ALL data will be
even larger.
;
_reflns_number_total     4352
_reflns_number_gt     3298
_reflns_threshold_expression     I>2\s(I)
_refine_ls_structure_factor_coef     Fsqd
_refine_ls_matrix_type     full
_refine_ls_R_factor_all     0.0728
_refine_ls_R_factor_gt     0.0515
_refine_ls_wR_factor_gt     0.1094
_refine_ls_wR_factor_ref     0.1193
_refine_ls_goodness_of_fit_ref     1.037
_refine_ls_restrained_S_all     1.037
_refine_ls_number_reflns     4352
_refine_ls_number_parameters     363
_refine_ls_number_restraints     0
_refine_ls_hydrogen_treatment     refall
_refine_ls_weighting_scheme     calc
_refine_ls_weighting_details
         'calc w=1/[\s^2^(Fo^2^)+(0.0411P)^2^+1.0652P] where P=(Fo^2^+2Fc^2^)/3'
_atom_sites_solution_hydrogens     geom
_atom_sites_solution_primary     direct
_atom_sites_solution_secondary     difmap
_refine_ls_shift/su_max     0.001
_refine_ls_shift/su_mean     0.000
_refine_diff_density_max     0.681
_refine_diff_density_min     -0.223
_refine_ls_extinction_method     none
_refine_ls_extinction_coef     ?
loop_
    _atom_type_symbol
    _atom_type_description
    _atom_type_scat_dispersion_real
    _atom_type_scat_dispersion_imag
    _atom_type_scat_source
    'C' 'C' 0.0033 0.0016
                         'International Tables Vol C Tables 4.2.6.8 and 6.1.1.4'
    'H' 'H' 0.0000 0.0000
                         'International Tables Vol C Tables 4.2.6.8 and 6.1.1.4'
    'N' 'N' 0.0061 0.0033
                         'International Tables Vol C Tables 4.2.6.8 and 6.1.1.4'
    'O' 'O' 0.0106 0.0060
                         'International Tables Vol C Tables 4.2.6.8 and 6.1.1.4'
_computing_data_collection     'CrysAlis PRO (Agilent, 2011)'
_computing_cell_refinement     'CrysAlis PRO (Agilent, 2011)'
_computing_data_reduction     'CrysAlis PRO (Agilent, 2011)'
_computing_structure_solution     'SIR92 (Altomare <i>et al.</i>, 1993)'
_computing_structure_refinement     'SHELXL97 (Sheldrick, 2008)'
_computing_molecular_graphics     'XP in SHELXTL (Sheldrick, 2008)'
_computing_publication_material     'SHELXL97 (Sheldrick, 2008)'
loop_
    _atom_site_type_symbol
    _atom_site_label
    _atom_site_fract_x
    _atom_site_fract_y
    _atom_site_fract_z
    _atom_site_U_iso_or_equiv
    _atom_site_adp_type
    _atom_site_calc_flag
    _atom_site_refinement_flags
    _atom_site_occupancy
    _atom_site_symmetry_multiplicity
    _atom_site_disorder_assembly
    _atom_site_disorder_group
    N N1 0.77141(7) 1.0983(2) 1.10006(8) 0.0236(3) Uani d . 1 1 . .
    C C11 0.83244(8) 1.0018(3) 1.15422(9) 0.0213(4) Uani d . 1 1 . .
    C C12 0.88429(10) 0.9158(3) 1.12682(11) 0.0278(4) Uani d . 1 1 . .
    H H12 0.8798(9) 0.924(3) 1.0744(11) 0.027(5) Uiso d . 1 1 . .
    C C13 0.94283(10) 0.8168(3) 1.17855(12) 0.0334(5) Uani d . 1 1 . .
    H H13 0.9787(11) 0.760(3) 1.1597(11) 0.037(6) Uiso d . 1 1 . .
    C C14 0.95142(10) 0.8101(3) 1.25755(12) 0.0354(5) Uani d . 1 1 . .
    H H14 0.9920(11) 0.744(3) 1.2934(11) 0.035(5) Uiso d . 1 1 . .
    C C15 0.90004(10) 0.8993(3) 1.28475(11) 0.0310(4) Uani d . 1 1 . .
    H H15 0.9032(10) 0.893(3) 1.3398(12) 0.039(6) Uiso d . 1 1 . .
    C C16 0.83978(9) 0.9942(3) 1.23326(10) 0.0253(4) Uani d . 1 1 . .
    H H16 0.8016(9) 1.053(3) 1.2519(10) 0.024(5) Uiso d . 1 1 . .
    N N2 0.73781(8) 1.2714(2) 1.12442(8) 0.0253(3) Uani d . 1 1 . .
    C C21 0.78145(11) 1.4594(3) 1.15796(13) 0.0324(5) Uani d . 1 1 . .
    H H21A 0.7554(12) 1.554(4) 1.1837(13) 0.052(7) Uiso d . 1 1 . .
    H H21B 0.8227(12) 1.412(4) 1.1980(13) 0.049(6) Uiso d . 1 1 . .
    H H21C 0.7936(13) 1.536(4) 1.1174(16) 0.070(8) Uiso d . 1 1 . .
    C C3 0.67109(9) 1.2867(3) 1.07207(10) 0.0261(4) Uani d . 1 1 . .
    C C31 0.62346(11) 1.4701(4) 1.07381(14) 0.0364(5) Uani d . 1 1 . .
    H H31A 0.6409(11) 1.606(4) 1.0604(12) 0.045(6) Uiso d . 1 1 . .
    H H31B 0.6190(12) 1.488(4) 1.1266(15) 0.059(7) Uiso d . 1 1 . .
    H H31C 0.5748(13) 1.442(4) 1.0366(14) 0.061(7) Uiso d . 1 1 . .
    C C4 0.65791(9) 1.1164(3) 1.02127(10) 0.0258(4) Uani d . 1 1 . .
    C C5 0.72166(9) 0.9880(3) 1.03848(9) 0.0242(4) Uani d . 1 1 . .
    O O5 0.73457(7) 0.8174(2) 1.01041(7) 0.0324(3) Uani d . 1 1 . .
    N N41 0.59094(8) 1.0843(3) 0.96662(8) 0.0289(4) Uani d . 1 1 . .
    C C42 0.57671(10) 0.9211(4) 0.92063(10) 0.0306(4) Uani d . 1 1 . .
    H H42 0.6106(11) 0.804(3) 0.9202(11) 0.038(6) Uiso d . 1 1 . .
    C C43 0.50516(9) 0.8971(4) 0.86385(10) 0.0311(5) Uani d . 1 1 . .
    C C44 0.48958(11) 0.7305(4) 0.80983(11) 0.0407(5) Uani d . 1 1 . .
    H H44 0.5249(11) 0.619(4) 0.8114(12) 0.042(6) Uiso d . 1 1 . .
    C C45 0.42241(11) 0.7081(4) 0.75510(12) 0.0443(6) Uani d . 1 1 . .
    H H45 0.4146(11) 0.584(4) 0.7209(13) 0.047(6) Uiso d . 1 1 . .
    C C46 0.36996(9) 0.8553(4) 0.75447(10) 0.0372(5) Uani d . 1 1 . .
    C C47 0.38462(10) 1.0237(4) 0.80834(11) 0.0363(5) Uani d . 1 1 . .
    H H47 0.3460(11) 1.129(3) 0.8060(11) 0.039(6) Uiso d . 1 1 . .
    C C48 0.45139(10) 1.0441(4) 0.86208(11) 0.0343(5) Uani d . 1 1 . .
    H H48 0.4620(10) 1.163(3) 0.8994(12) 0.036(6) Uiso d . 1 1 . .
    O O49 0.30121(7) 0.8475(3) 0.70470(7) 0.0454(4) Uani d . 1 1 . .
    C C50 0.28438(11) 0.6850(5) 0.64450(13) 0.0495(7) Uani d . 1 1 . .
    H H50A 0.3121(13) 0.719(4) 0.6121(14) 0.059(7) Uiso d . 1 1 . .
    H H50B 0.2951(15) 0.526(5) 0.6720(16) 0.087(10) Uiso d . 1 1 . .
    C C51 0.20732(10) 0.7172(4) 0.59813(10) 0.0356(5) Uani d . 1 1 . .
    C C52 0.18548(12) 0.8875(4) 0.54645(12) 0.0459(6) Uani d . 1 1 . .
    H H52 0.2206(13) 0.984(4) 0.5387(14) 0.069(8) Uiso d . 1 1 . .
    C C53 0.11413(13) 0.9177(4) 0.50569(13) 0.0480(6) Uani d . 1 1 . .
    H H53 0.0951(13) 1.038(5) 0.4697(15) 0.073(8) Uiso d . 1 1 . .
    C C54 0.06391(11) 0.7793(4) 0.51715(13) 0.0403(5) Uani d . 1 1 . .
    H H54 0.0139(12) 0.805(4) 0.4887(13) 0.045(6) Uiso d . 1 1 . .
    C C55 0.08516(11) 0.6104(4) 0.56866(12) 0.0368(5) Uani d . 1 1 . .
    H H55 0.0505(11) 0.512(4) 0.5780(12) 0.047(6) Uiso d . 1 1 . .
    C C56 0.15672(11) 0.5793(4) 0.60880(11) 0.0360(5) Uani d . 1 1 . .
    H H56 0.1712(11) 0.459(4) 0.6452(13) 0.045(6) Uiso d . 1 1 . .
loop_
    _atom_site_aniso_label
    _atom_site_aniso_U_11
    _atom_site_aniso_U_22
    _atom_site_aniso_U_33
    _atom_site_aniso_U_12
    _atom_site_aniso_U_13
    _atom_site_aniso_U_23
    N1 0.0250(8) 0.0217(8) 0.0205(7) -0.0004(6) 0.0022(6) -0.0013(6)
    C11 0.0207(8) 0.0171(8) 0.0230(8) -0.0054(7) 0.0027(7) -0.0011(7)
    C12 0.0282(10) 0.0270(10) 0.0288(10) -0.0068(8) 0.0099(8) -0.0026(8)
    C13 0.0263(10) 0.0276(11) 0.0466(12) -0.0013(9) 0.0121(9) -0.0051(9)
    C14 0.0260(10) 0.0271(11) 0.0423(11) 0.0014(9) -0.0040(9) 0.0022(9)
    C15 0.0354(10) 0.0262(10) 0.0248(9) -0.0038(9) 0.0007(8) 0.0010(8)
    C16 0.0273(9) 0.0235(9) 0.0230(9) -0.0036(8) 0.0055(7) -0.0024(8)
    N2 0.0257(8) 0.0187(8) 0.0274(8) -0.0009(6) 0.0028(6) -0.0006(6)
    C21 0.0316(11) 0.0235(10) 0.0345(11) -0.0049(9) 0.0000(9) -0.0040(9)
    C3 0.0232(9) 0.0269(10) 0.0257(9) -0.0030(8) 0.0045(7) 0.0087(8)
    C31 0.0297(11) 0.0307(12) 0.0442(13) 0.0013(9) 0.0059(9) 0.0048(10)
    C4 0.0241(9) 0.0312(10) 0.0200(8) -0.0064(8) 0.0045(7) 0.0041(8)
    C5 0.0277(9) 0.0252(10) 0.0184(8) -0.0062(8) 0.0058(7) 0.0022(8)
    O5 0.0351(7) 0.0317(8) 0.0270(7) -0.0036(6) 0.0053(6) -0.0081(6)
    N41 0.0250(8) 0.0400(10) 0.0193(7) -0.0085(7) 0.0040(6) 0.0046(7)
    C42 0.0276(10) 0.0412(12) 0.0221(9) -0.0072(9) 0.0070(8) 0.0005(9)
    C43 0.0239(9) 0.0498(13) 0.0199(8) -0.0091(9) 0.0073(7) -0.0022(9)
    C44 0.0275(10) 0.0617(15) 0.0317(11) -0.0018(11) 0.0077(9) -0.0130(11)
    C45 0.0269(10) 0.0733(17) 0.0316(11) -0.0055(11) 0.0079(9) -0.0244(12)
    C46 0.0208(9) 0.0693(15) 0.0210(9) -0.0081(10) 0.0062(7) -0.0108(10)
    C47 0.0241(10) 0.0583(15) 0.0260(9) -0.0020(10) 0.0075(8) -0.0067(10)
    C48 0.0290(10) 0.0492(14) 0.0243(9) -0.0082(9) 0.0079(8) -0.0082(9)
    O49 0.0205(7) 0.0846(12) 0.0287(7) -0.0030(7) 0.0046(6) -0.0241(8)
    C50 0.0243(10) 0.089(2) 0.0322(11) -0.0042(12) 0.0047(9) -0.0266(13)
    C51 0.0268(10) 0.0596(14) 0.0192(9) -0.0038(10) 0.0059(8) -0.0132(10)
    C52 0.0427(13) 0.0631(16) 0.0343(11) -0.0225(12) 0.0159(10) -0.0083(11)
    C53 0.0551(15) 0.0474(14) 0.0331(11) -0.0063(12) 0.0027(10) 0.0021(11)
    C54 0.0274(11) 0.0427(13) 0.0414(12) -0.0007(10) -0.0018(9) -0.0124(10)
    C55 0.0294(10) 0.0384(12) 0.0412(11) -0.0091(10) 0.0097(9) -0.0098(10)
    C56 0.0347(11) 0.0425(13) 0.0278(10) -0.0020(10) 0.0059(8) -0.0056(10)
_geom_special_details
;
All s.u.'s (except the s.u. in the dihedral angle between two l.s. planes) are
estimated using the full covariance matrix. The cell s.u.'s are taken into
account individually in the estimation of s.u.'s in distances, angles and
torsion angles; correlations between s.u.'s in cell parameters are only used
when they are defined by crystal symmetry. An approximate (isotropic)
treatment of cell s.u.'s is used for estimating s.u.'s involving l.s. planes.
;
loop_
    _geom_bond_atom_site_label_1
    _geom_bond_atom_site_label_2
    _geom_bond_site_symmetry_2
    _geom_bond_distance
    _geom_bond_publ_flag
    N1 C5 . 1.401(2) ?
    N1 N2 . 1.401(2) ?
    N1 C11 . 1.417(2) ?
    C11 C12 . 1.382(2) ?
    C11 C16 . 1.389(2) ?
    C12 C13 . 1.375(3) ?
    C12 H12 . 0.924(18) ?
    C13 C14 . 1.383(3) ?
    C13 H13 . 0.95(2) ?
    C14 C15 . 1.380(3) ?
    C14 H14 . 0.95(2) ?
    C15 C16 . 1.384(3) ?
    C15 H15 . 0.98(2) ?
    C16 H16 . 0.990(18) ?
    N2 C3 . 1.357(2) ?
    N2 C21 . 1.455(2) ?
    C21 H21A . 0.99(2) ?
    C21 H21B . 0.94(2) ?
    C21 H21C . 0.97(3) ?
    C3 C4 . 1.363(3) ?
    C3 C31 . 1.479(3) ?
    C31 H31A . 0.97(2) ?
    C31 H31B . 0.99(2) ?
    C31 H31C . 1.00(3) ?
    C4 N41 . 1.388(2) ?
    C4 C5 . 1.436(3) ?
    C5 O5 . 1.229(2) ?
    N41 C42 . 1.276(2) ?
    C42 C43 . 1.464(2) ?
    C42 H42 . 0.99(2) ?
    C43 C44 . 1.381(3) ?
    C43 C48 . 1.390(3) ?
    C44 C45 . 1.385(3) ?
    C44 H44 . 0.98(2) ?
    C45 C46 . 1.376(3) ?
    C45 H45 . 0.96(2) ?
    C46 O49 . 1.369(2) ?
    C46 C47 . 1.387(3) ?
    C47 C48 . 1.370(3) ?
    C47 H47 . 0.99(2) ?
    C48 H48 . 0.97(2) ?
    O49 C50 . 1.436(3) ?
    C50 C51 . 1.498(3) ?
    C50 H50A . 0.95(2) ?
    C50 H50B . 1.09(3) ?
    C51 C56 . 1.375(3) ?
    C51 C52 . 1.378(3) ?
    C52 C53 . 1.379(3) ?
    C52 H52 . 0.96(3) ?
    C53 C54 . 1.376(3) ?
    C53 H53 . 0.98(3) ?
    C54 C55 . 1.369(3) ?
    C54 H54 . 0.97(2) ?
    C55 C56 . 1.381(3) ?
    C55 H55 . 0.97(2) ?
    C56 H56 . 0.97(2) ?
loop_
    _geom_angle_atom_site_label_1
    _geom_angle_atom_site_label_2
    _geom_angle_atom_site_label_3
    _geom_angle_site_symmetry_1
    _geom_angle_site_symmetry_3
    _geom_angle
    _geom_angle_publ_flag
    C5 N1 N2 . . 109.57(13) ?
    C5 N1 C11 . . 124.71(15) ?
    N2 N1 C11 . . 119.21(13) ?
    C12 C11 C16 . . 120.85(16) ?
    C12 C11 N1 . . 118.70(15) ?
    C16 C11 N1 . . 120.45(15) ?
    C13 C12 C11 . . 119.18(18) ?
    C13 C12 H12 . . 120.2(11) ?
    C11 C12 H12 . . 120.6(11) ?
    C12 C13 C14 . . 120.70(19) ?
    C12 C13 H13 . . 119.1(12) ?
    C14 C13 H13 . . 120.2(12) ?
    C15 C14 C13 . . 119.85(18) ?
    C15 C14 H14 . . 119.2(12) ?
    C13 C14 H14 . . 120.9(12) ?
    C14 C15 C16 . . 120.26(18) ?
    C14 C15 H15 . . 122.5(12) ?
    C16 C15 H15 . . 117.2(12) ?
    C15 C16 C11 . . 119.12(17) ?
    C15 C16 H16 . . 120.9(10) ?
    C11 C16 H16 . . 120.0(10) ?
    C3 N2 N1 . . 106.76(14) ?
    C3 N2 C21 . . 123.27(16) ?
    N1 N2 C21 . . 117.24(15) ?
    N2 C21 H21A . . 109.6(13) ?
    N2 C21 H21B . . 108.9(14) ?
    H21A C21 H21B . . 106.0(18) ?
    N2 C21 H21C . . 109.5(16) ?
    H21A C21 H21C . . 111(2) ?
    H21B C21 H21C . . 111(2) ?
    N2 C3 C4 . . 110.33(16) ?
    N2 C3 C31 . . 121.50(17) ?
    C4 C3 C31 . . 128.17(17) ?
    C3 C31 H31A . . 111.9(13) ?
    C3 C31 H31B . . 111.1(14) ?
    H31A C31 H31B . . 107.3(19) ?
    C3 C31 H31C . . 109.6(14) ?
    H31A C31 H31C . . 109.3(19) ?
    H31B C31 H31C . . 107.5(18) ?
    C3 C4 N41 . . 121.31(17) ?
    C3 C4 C5 . . 108.33(15) ?
    N41 C4 C5 . . 130.32(17) ?
    O5 C5 N1 . . 123.76(16) ?
    O5 C5 C4 . . 131.83(16) ?
    N1 C5 C4 . . 104.39(15) ?
    C42 N41 C4 . . 122.30(17) ?
    N41 C42 C43 . . 119.73(19) ?
    N41 C42 H42 . . 125.0(12) ?
    C43 C42 H42 . . 115.3(12) ?
    C44 C43 C48 . . 118.24(18) ?
    C44 C43 C42 . . 121.00(19) ?
    C48 C43 C42 . . 120.75(18) ?
    C43 C44 C45 . . 121.5(2) ?
    C43 C44 H44 . . 120.7(13) ?
    C45 C44 H44 . . 117.7(13) ?
    C46 C45 C44 . . 119.3(2) ?
    C46 C45 H45 . . 123.6(13) ?
    C44 C45 H45 . . 117.1(13) ?
    O49 C46 C45 . . 124.78(19) ?
    O49 C46 C47 . . 115.17(18) ?
    C45 C46 C47 . . 120.03(18) ?
    C48 C47 C46 . . 120.1(2) ?
    C48 C47 H47 . . 121.6(12) ?
    C46 C47 H47 . . 118.3(12) ?
    C47 C48 C43 . . 120.9(2) ?
    C47 C48 H48 . . 120.2(12) ?
    C43 C48 H48 . . 118.9(12) ?
    C46 O49 C50 . . 117.40(16) ?
    O49 C50 C51 . . 106.06(18) ?
    O49 C50 H50A . . 106.2(16) ?
    C51 C50 H50A . . 108.4(15) ?
    O49 C50 H50B . . 108.6(15) ?
    C51 C50 H50B . . 112.8(15) ?
    H50A C50 H50B . . 114(2) ?
    C56 C51 C52 . . 118.83(19) ?
    C56 C51 C50 . . 119.8(2) ?
    C52 C51 C50 . . 121.3(2) ?
    C51 C52 C53 . . 120.5(2) ?
    C51 C52 H52 . . 119.2(15) ?
    C53 C52 H52 . . 120.3(15) ?
    C54 C53 C52 . . 120.1(2) ?
    C54 C53 H53 . . 115.4(15) ?
    C52 C53 H53 . . 124.4(16) ?
    C55 C54 C53 . . 119.7(2) ?
    C55 C54 H54 . . 121.5(13) ?
    C53 C54 H54 . . 118.8(13) ?
    C54 C55 C56 . . 120.0(2) ?
    C54 C55 H55 . . 121.0(13) ?
    C56 C55 H55 . . 119.0(13) ?
    C51 C56 C55 . . 120.8(2) ?
    C51 C56 H56 . . 119.8(13) ?
    C55 C56 H56 . . 119.4(13) ?
loop_
    _geom_torsion_atom_site_label_1
    _geom_torsion_atom_site_label_2
    _geom_torsion_atom_site_label_3
    _geom_torsion_atom_site_label_4
    _geom_torsion_site_symmetry_1
    _geom_torsion_site_symmetry_2
    _geom_torsion_site_symmetry_3
    _geom_torsion_site_symmetry_4
    _geom_torsion
    _geom_torsion_publ_flag
    C5 N1 C11 C12 . . . . 62.7(2) ?
    N2 N1 C11 C12 . . . . -148.63(16) ?
    C5 N1 C11 C16 . . . . -117.28(19) ?
    N2 N1 C11 C16 . . . . 31.4(2) ?
    C16 C11 C12 C13 . . . . 1.7(3) ?
    N1 C11 C12 C13 . . . . -178.33(17) ?
    C11 C12 C13 C14 . . . . -2.5(3) ?
    C12 C13 C14 C15 . . . . 1.5(3) ?
    C13 C14 C15 C16 . . . . 0.4(3) ?
    C14 C15 C16 C11 . . . . -1.2(3) ?
    C12 C11 C16 C15 . . . . 0.1(3) ?
    N1 C11 C16 C15 . . . . -179.87(16) ?
    C5 N1 N2 C3 . . . . -8.15(18) ?
    C11 N1 N2 C3 . . . . -161.16(15) ?
    C5 N1 N2 C21 . . . . -151.23(16) ?
    C11 N1 N2 C21 . . . . 55.8(2) ?
    N1 N2 C3 C4 . . . . 7.24(19) ?
    C21 N2 C3 C4 . . . . 147.53(18) ?
    N1 N2 C3 C31 . . . . -172.05(16) ?
    C21 N2 C3 C31 . . . . -31.8(3) ?
    N2 C3 C4 N41 . . . . 173.97(15) ?
    C31 C3 C4 N41 . . . . -6.8(3) ?
    N2 C3 C4 C5 . . . . -3.7(2) ?
    C31 C3 C4 C5 . . . . 175.55(18) ?
    N2 N1 C5 O5 . . . . -172.94(15) ?
    C11 N1 C5 O5 . . . . -21.7(3) ?
    N2 N1 C5 C4 . . . . 5.81(17) ?
    C11 N1 C5 C4 . . . . 157.01(15) ?
    C3 C4 C5 O5 . . . . 177.22(18) ?
    N41 C4 C5 O5 . . . . -0.2(3) ?
    C3 C4 C5 N1 . . . . -1.39(18) ?
    N41 C4 C5 N1 . . . . -178.76(17) ?
    C3 C4 N41 C42 . . . . -177.14(17) ?
    C5 C4 N41 C42 . . . . -0.1(3) ?
    C4 N41 C42 C43 . . . . -179.59(16) ?
    N41 C42 C43 C44 . . . . 175.54(18) ?
    N41 C42 C43 C48 . . . . -3.3(3) ?
    C48 C43 C44 C45 . . . . -0.1(3) ?
    C42 C43 C44 C45 . . . . -179.0(2) ?
    C43 C44 C45 C46 . . . . 0.0(3) ?
    C44 C45 C46 O49 . . . . -178.3(2) ?
    C44 C45 C46 C47 . . . . -0.1(3) ?
    O49 C46 C47 C48 . . . . 178.61(18) ?
    C45 C46 C47 C48 . . . . 0.2(3) ?
    C46 C47 C48 C43 . . . . -0.3(3) ?
    C44 C43 C48 C47 . . . . 0.2(3) ?
    C42 C43 C48 C47 . . . . 179.14(18) ?
    C45 C46 O49 C50 . . . . -5.7(3) ?
    C47 C46 O49 C50 . . . . 176.0(2) ?
    C46 O49 C50 C51 . . . . -178.53(18) ?
    O49 C50 C51 C56 . . . . -103.0(3) ?
    O49 C50 C51 C52 . . . . 74.8(3) ?
    C56 C51 C52 C53 . . . . -0.6(3) ?
    C50 C51 C52 C53 . . . . -178.4(2) ?
    C51 C52 C53 C54 . . . . 0.9(3) ?
    C52 C53 C54 C55 . . . . -0.6(3) ?
    C53 C54 C55 C56 . . . . -0.1(3) ?
    C52 C51 C56 C55 . . . . -0.1(3) ?
    C50 C51 C56 C55 . . . . 177.76(19) ?
    C54 C55 C56 C51 . . . . 0.4(3) ?
loop_
    _geom_hbond_atom_site_label_D
    _geom_hbond_atom_site_label_H
    _geom_hbond_atom_site_label_A
    _geom_hbond_site_symmetry_A
    _geom_hbond_distance_DH
    _geom_hbond_distance_HA
    _geom_hbond_distance_DA
    _geom_hbond_angle_DHA
    C16 H16 O49 3_677 0.990(18) 2.486(18) 3.470(2) 172.6(15)
    C21 H21C O5 1_565 0.97(3) 2.58(3) 3.352(3) 137.3(19)
    C31 H31A O5 1_565 0.97(2) 2.65(2) 3.517(3) 149.1(17)
    C52 H52 O5 2_656 0.96(3) 2.51(3) 3.411(3) 156(2)
data_global
_journal_date_recd_electronic     2012-03-30
_journal_date_accepted     2012-04-02
_journal_name_full     'Acta Crystallographica, Section E'
_journal_year     2012
_journal_volume     68
_journal_issue      5
_journal_page_first     o1324
_journal_page_last     o1324
_journal_paper_category     QO
_journal_paper_doi     10.1107/S1600536812014262
_journal_coeditor_code     CV5278
_publ_contact_author
;
Maciej Kubicki
Faculty of Chemistry
Adam Mickiewicz University
Grunwaldzka 6
60-780 Pozna\'n
Poland
;
_publ_contact_author_email     mkubicki@amu.edu.pl
_publ_section_title
;\
4-[(4-Benzyloxybenzylidene)amino]-1,5-dimethyl-2-phenyl-1<i>H</i>-pyrazol-\
3(2<i>H</i>)-one
;
loop_
    _publ_author_name
    _publ_author_address
    'Dutkiewicz, Grzegorz'
;
Department of Chemistry
Adam Mickiewicz University
Grunwaldzka 6
60-780 Pozna\'n
Poland
;
    'Shetty, Divya N.'
;
Department of Studies in Chemistry
Mangalore University
Mangalagangotri-574 199
India
;
    'Narayana, B.'
;
Department of Studies in Chemistry
Mangalore University
Mangalagangotri-574 199
India
;
    'Yathirajan, H. S.'
;
Department of Studies in Chemistry
University of Mysore
Mysore 570 006
India
;
    'Kubicki, Maciej'
;
Department of Chemistry
Adam Mickiewicz University
Grunwaldzka 6
60-780 Pozna\'n
Poland
;
_publ_section_synopsis     .
_iucr_refine_instructions_details
;
TITL ybn95 in P 1 21/c 1
CELL  0.71073  19.8137   6.1588  18.0784   90.000  108.881   90.000
ZERR     4.00   0.0019   0.0004   0.0014    0.000    0.009    0.000
LATT   1
SYMM  - X, 1/2 + Y, 1/2 - Z
SFAC  C    H    N    O
UNIT  100  92   12   8
FMAP   2
PLAN   -5
ACTA    50.00
BOND $h
L.S.   4
conf
eqiv $1 1-x,2-y,2-z
htab c16 o49_$1
eqiv $2 x,1+y,z
htab c21 o5_$2
htab c31 o5_$2
eqiv $3 1-x,.5+y,1.5-z
htab c52 o5_$3
mpla c51 c52 c53 c54 c55 c56
mpla c11 c12 c13 c14 c15 c16
mpla n1 n2 c3 c4 c5
mpla c43 c44 c45 c46 c47 c48
mpla c11 c12 c13 c14 c15 c16
mpla n1 n2 c3 c4 c5 n41 c42 c43 c44 c45 c46 c47 c48 o49
mpla c51 c52 c53 c54 c55 c56
rem EXTI    0.002891
WGHT    0.041100    1.065200
FVAR       4.96128
N1    3    0.771411    1.098334    1.100060    11.00000    0.02503    0.02166 =
         0.02050   -0.00126    0.00219   -0.00042
C11   1    0.832436    1.001837    1.154216    11.00000    0.02069    0.01709 =
         0.02299   -0.00111    0.00271   -0.00541
C12   1    0.884287    0.915805    1.126816    11.00000    0.02817    0.02702 =
         0.02880   -0.00260    0.00986   -0.00681
H12   2    0.879793    0.924357    1.074412    11.00000    0.02712
C13   1    0.942830    0.816810    1.178553    11.00000    0.02634    0.02763 =
         0.04658   -0.00506    0.01209   -0.00128
H13   2    0.978716    0.759525    1.159744    11.00000    0.03743
C14   1    0.951415    0.810121    1.257548    11.00000    0.02603    0.02715 =
         0.04228    0.00215   -0.00397    0.00137
H14   2    0.991999    0.744121    1.293402    11.00000    0.03532
C15   1    0.900037    0.899277    1.284747    11.00000    0.03537    0.02615 =
         0.02482    0.00101    0.00070   -0.00375
H15   2    0.903158    0.893400    1.339815    11.00000    0.03898
C16   1    0.839781    0.994176    1.233256    11.00000    0.02731    0.02352 =
         0.02303   -0.00238    0.00550   -0.00357
H16   2    0.801612    1.052866    1.251865    11.00000    0.02383
N2    3    0.737808    1.271414    1.124421    11.00000    0.02566    0.01868 =
         0.02740   -0.00063    0.00277   -0.00092
C21   1    0.781453    1.459450    1.157963    11.00000    0.03158    0.02348 =
         0.03455   -0.00400    0.00005   -0.00491
H21A  2    0.755355    1.554431    1.183668    11.00000    0.05160
H21B  2    0.822656    1.412357    1.197964    11.00000    0.04916
H21C  2    0.793558    1.536316    1.117440    11.00000    0.07041
C3    1    0.671091    1.286733    1.072069    11.00000    0.02317    0.02691 =
         0.02567    0.00874    0.00451   -0.00298
C31   1    0.623459    1.470142    1.073814    11.00000    0.02968    0.03075 =
         0.04422    0.00479    0.00586    0.00129
H31A  2    0.640947    1.605972    1.060415    11.00000    0.04517
H31B  2    0.618952    1.487785    1.126600    11.00000    0.05944
H31C  2    0.574823    1.441529    1.036621    11.00000    0.06145
C4    1    0.657909    1.116353    1.021271    11.00000    0.02413    0.03123 =
         0.02000    0.00414    0.00449   -0.00644
C5    1    0.721660    0.988024    1.038476    11.00000    0.02766    0.02522 =
         0.01837    0.00217    0.00579   -0.00618
O5    4    0.734567    0.817414    1.010412    11.00000    0.03509    0.03165 =
         0.02704   -0.00814    0.00526   -0.00358
N41   3    0.590945    1.084321    0.966619    11.00000    0.02501    0.04000 =
         0.01927    0.00463    0.00400   -0.00851
C42   1    0.576711    0.921122    0.920628    11.00000    0.02760    0.04124 =
         0.02213    0.00052    0.00699   -0.00719
H42   2    0.610552    0.803776    0.920243    11.00000    0.03791
C43   1    0.505156    0.897106    0.863847    11.00000    0.02388    0.04980 =
         0.01986   -0.00223    0.00727   -0.00910
C44   1    0.489577    0.730527    0.809834    11.00000    0.02747    0.06167 =
         0.03172   -0.01295    0.00767   -0.00183
H44   2    0.524883    0.618708    0.811374    11.00000    0.04205
C45   1    0.422412    0.708103    0.755098    11.00000    0.02688    0.07333 =
         0.03163   -0.02440    0.00791   -0.00548
H45   2    0.414636    0.584133    0.720879    11.00000    0.04729
C46   1    0.369959    0.855298    0.754471    11.00000    0.02079    0.06927 =
         0.02100   -0.01082    0.00616   -0.00807
C47   1    0.384615    1.023671    0.808339    11.00000    0.02411    0.05830 =
         0.02598   -0.00666    0.00753   -0.00200
H47   2    0.346022    1.128783    0.806028    11.00000    0.03877
C48   1    0.451388    1.044072    0.862082    11.00000    0.02901    0.04915 =
         0.02434   -0.00816    0.00791   -0.00822
H48   2    0.462030    1.163350    0.899382    11.00000    0.03641
O49   4    0.301209    0.847515    0.704696    11.00000    0.02045    0.08455 =
         0.02867   -0.02410    0.00456   -0.00299
C50   1    0.284375    0.685031    0.644497    11.00000    0.02435    0.08878 =
         0.03222   -0.02662    0.00469   -0.00424
H50A  2    0.312094    0.718576    0.612054    11.00000    0.05851
H50B  2    0.295077    0.525703    0.671989    11.00000    0.08691
C51   1    0.207322    0.717182    0.598127    11.00000    0.02678    0.05964 =
         0.01925   -0.01322    0.00587   -0.00378
C52   1    0.185478    0.887472    0.546453    11.00000    0.04269    0.06309 =
         0.03430   -0.00831    0.01593   -0.02247
H52   2    0.220585    0.984090    0.538685    11.00000    0.06909
C53   1    0.114133    0.917682    0.505687    11.00000    0.05511    0.04740 =
         0.03307    0.00211    0.00270   -0.00633
H53   2    0.095084    1.038491    0.469704    11.00000    0.07298
C54   1    0.063908    0.779292    0.517148    11.00000    0.02741    0.04266 =
         0.04139   -0.01244   -0.00177   -0.00073
H54   2    0.013886    0.805379    0.488719    11.00000    0.04549
C55   1    0.085159    0.610365    0.568658    11.00000    0.02941    0.03842 =
         0.04123   -0.00984    0.00973   -0.00909
H55   2    0.050501    0.511609    0.578023    11.00000    0.04722
C56   1    0.156715    0.579254    0.608800    11.00000    0.03467    0.04247 =
         0.02782   -0.00563    0.00587   -0.00204
H56   2    0.171249    0.459281    0.645173    11.00000    0.04493
HKLF    4
REM  ybn95 in P 1 21/c 1
REM R1 =  0.0515 for   3298 Fo > 4sig(Fo)  and  0.0728 for all   4352 data
REM    363 parameters refined using      0 restraints
END
WGHT      0.0414      1.0608
REM Highest difference peak  0.681,  deepest hole -0.223,  1-sigma level  0.042
Q1    1   0.2801  1.2467  0.6580  11.00000  0.05    0.68
Q2    1   0.6938  1.1023  1.0078  11.00000  0.05    0.19
Q3    1   0.1825  0.6975  0.6184  11.00000  0.05    0.19
Q4    1   0.3184  0.6239  0.6251  11.00000  0.05    0.18
Q5    1   0.2898  1.0122  0.6781  11.00000  0.05    0.17
;
