# Supplementary material for: 4-[(4-Benzyl­oxybenzyl­idene)amino]-1,5-dimethyl-2-phenyl-1H-pyrazol-3(2H)-one
Source: Acta Crystallogr Sect E Struct Rep Online. 2012 Apr 6;68(Pt 5):o1324. doi: 10.1107/S1600536812014262 (PMC3344463; doi:10.1107/S1600536812014262)
Supplement: Supplementary file 2 [file e-68-o1324-Isup2.hkl]

#
# h,k,l, Fc-squared, Fo-squared, sigma(Fo-squared) and status flag
#
data_I
_shelx_title ' ybn95 in P 1 21/c 1'
_shelx_refln_list_code          4
_shelx_F_calc_maximum      209.03
_exptl_crystal_F_000       840.00
_reflns_d_resolution_high  0.7498
 
loop_
 _symmetry_equiv_pos_as_xyz
 'x, y, z'
 '-x, y+1/2, -z+1/2'
 '-x, -y, -z'
 'x, -y-1/2, z-1/2'
 
_cell_length_a    19.8137
_cell_length_b     6.1588
_cell_length_c    18.0784
_cell_angle_alpha  90.000
_cell_angle_beta  108.881
_cell_angle_gamma  90.000
 
_shelx_F_squared_multiplier     1.000
 
loop_
 _refln_index_h
 _refln_index_k
 _refln_index_l
 _refln_F_squared_calc
 _refln_F_squared_meas
 _refln_F_squared_sigma
 _refln_observed_status
   3   0   0      649.54      560.18      7.92 o
   4   0   0      818.14      753.09     10.60 o
   5   0   0      429.44      488.24      6.79 o
   6   0   0     3491.27     3490.49     19.71 o
   7   0   0      165.05      130.27      4.29 o
   8   0   0       34.07       40.60      3.22 o
   9   0   0     3599.11     3698.82     37.58 o
  10   0   0      401.92      442.61     18.94 o
  11   0   0        0.58        4.22      2.63 o
  12   0   0       80.42      109.79     11.04 o
  13   0   0      424.68      450.55     21.81 o
  14   0   0      295.57      281.89     18.28 o
  15   0   0      260.10      251.74     18.70 o
  16   0   0       17.39       21.36      8.37 o
  17   0   0        0.31       19.65      8.99 o
  18   0   0     1259.27     1171.35     42.57 o
  19   0   0      580.86      595.45     32.17 o
  20   0   0       34.58       36.97     11.25 o
  21   0   0       26.87       34.63     10.79 o
  22   0   0        1.90        8.40      8.52 o
  23   0   0       64.80       96.25     15.47 o
   1   1   0    19455.53    17450.22     68.73 o
   2   1   0     3345.20     3190.19     14.56 o
   3   1   0     2187.59     1830.03     12.63 o
   4   1   0      155.78      207.86      3.59 o
   5   1   0      851.84      943.43      8.09 o
   6   1   0       46.83       69.09      2.53 o
   7   1   0      231.91      243.45      6.01 o
   8   1   0      214.77      262.18      6.25 o
   9   1   0     1742.77     1874.41     15.68 o
  10   1   0       30.68       52.79      3.08 o
  11   1   0       26.10       24.84      2.45 o
  12   1   0      185.45      185.66      4.92 o
  13   1   0        0.18        0.85      2.11 o
  14   1   0       34.13       39.24      5.04 o
  15   1   0      686.20      636.36     15.18 o
  16   1   0        1.57        1.45      4.91 o
  17   1   0      185.81      201.53     12.63 o
  18   1   0       12.27       14.53      6.05 o
  19   1   0       12.67       10.30      5.30 o
  20   1   0        4.96        6.60      6.81 o
  21   1   0       10.91        7.65      5.42 o
  22   1   0        0.02       -1.66     13.83 o
  23   1   0      110.92      135.23     18.15 o
   0   2   0     1199.80     1008.57     14.05 o
   1   2   0       73.70       62.23      3.27 o
   2   2   0      247.93      198.33      6.33 o
   3   2   0     6690.28     6965.92     43.86 o
   4   2   0     8389.51     8956.59     35.07 o
   5   2   0     3021.17     3202.00     29.29 o
   6   2   0      154.88      169.77      6.04 o
   7   2   0      377.81      373.49      6.99 o
   8   2   0      451.51      482.55      8.25 o
   9   2   0      107.31      110.82      4.28 o
  10   2   0      120.39      106.70      4.45 o
  11   2   0      253.78      237.29      8.80 o
  12   2   0       30.70       37.49      3.55 o
  13   2   0      980.27      993.03     16.41 o
  14   2   0      123.25      128.44      9.73 o
  15   2   0     1061.08     1093.02     26.77 o
  16   2   0      415.98      388.07     11.52 o
  17   2   0       15.10       15.05      4.93 o
  18   2   0      263.19      273.21     15.58 o
  19   2   0       84.37       74.15      9.37 o
  20   2   0       58.68       78.54      9.48 o
  21   2   0       23.07       34.80      7.68 o
  22   2   0        0.05       -1.67      5.40 o
  23   2   0        3.33        6.93      7.77 o
   1   3   0      172.64      222.83      5.85 o
   2   3   0      136.37      131.53      5.46 o
   3   3   0      153.73      180.11      7.73 o
   4   3   0      111.88       89.85      4.47 o
   5   3   0      511.34      580.13     12.98 o
   6   3   0     2067.89     2006.29     24.11 o
   7   3   0        1.30        5.74      3.99 o
   8   3   0       55.29       72.62      5.10 o
   9   3   0        0.01        4.31      4.50 o
  10   3   0        4.92        7.86      2.56 o
  11   3   0        8.30        3.47      3.24 o
  12   3   0      251.49      245.77      9.49 o
  13   3   0        5.45       -1.52      6.23 o
  14   3   0      338.12      322.06     21.85 o
  15   3   0       38.02       28.69     10.13 o
  16   3   0       50.41       52.45      7.27 o
  17   3   0      115.08      121.57     11.06 o
  18   3   0      259.37      263.65     15.45 o
  19   3   0      114.71      106.86     10.79 o
  20   3   0        9.53       12.30      5.50 o
  21   3   0       92.78       82.14     14.27 o
  22   3   0        2.24       15.50      9.92 o
   0   4   0       16.14       28.91      6.17 o
   1   4   0        9.79        9.23      3.20 o
   2   4   0      170.85      182.61      9.16 o
   3   4   0        2.38       -0.04      4.82 o
   4   4   0      376.22      407.90     19.94 o
   5   4   0      343.24      312.87     11.28 o
   6   4   0       75.67       58.97      5.28 o
   7   4   0      191.56      238.40      9.89 o
   8   4   0        4.31       16.02      3.70 o
   9   4   0      928.52      977.80     19.76 o
  10   4   0      314.53      283.66     10.86 o
  11   4   0       34.21       32.95      5.12 o
  12   4   0        9.39       -9.15      9.15 o
  13   4   0      101.95      109.50     14.38 o
  14   4   0        6.42       37.60     10.72 o
  15   4   0      128.90      136.25     16.45 o
  16   4   0        2.03       20.29     10.19 o
  17   4   0      184.41      220.43     15.75 o
  18   4   0      242.72      292.92     17.09 o
  19   4   0      133.23      141.74     12.76 o
  20   4   0       71.72       68.78     13.64 o
  21   4   0       30.31       42.66     12.04 o
   1   5   0      134.47      118.86      8.74 o
   2   5   0       93.50      110.45      8.48 o
   3   5   0       62.02       47.90      9.34 o
   4   5   0        0.00        3.13      5.38 o
   5   5   0      153.88      132.76     12.80 o
   6   5   0      174.13      177.90      9.82 o
   7   5   0       25.28       24.32      4.59 o
   8   5   0        0.35        4.43      3.94 o
   9   5   0       15.81       21.76      4.27 o
  10   5   0       10.49       17.11      9.31 o
  11   5   0       13.20       14.45      7.67 o
  12   5   0      107.72      165.33     17.91 o
  13   5   0       44.44       63.85     13.67 o
  14   5   0      154.21      145.06     17.65 o
  15   5   0        2.56        1.70      7.71 o
  16   5   0        3.75        6.61      8.86 o
  17   5   0       12.56        9.42      8.66 o
  18   5   0       98.47      106.08     15.00 o
   0   6   0       85.13       76.54     11.23 o
   1   6   0        4.41        1.08      4.80 o
   2   6   0       79.41       80.15     13.01 o
   3   6   0      182.85      185.79     17.26 o
   4   6   0       41.17       26.83      5.99 o
   5   6   0       26.81       26.27     12.64 o
   6   6   0      137.91      135.56      9.57 o
   7   6   0       29.40       30.08      8.80 o
   8   6   0       92.95       90.51     13.93 o
   9   6   0      730.08      724.58     36.75 o
  10   6   0      207.89      197.42     20.39 o
  11   6   0      128.41      145.76     18.49 o
  12   6   0      130.54      154.35     19.02 o
  13   6   0      109.69      117.71     16.62 o
  14   6   0        2.27        2.68      7.87 o
   1   7   0      145.26      120.01     15.20 o
   2   7   0        1.78       -6.81      6.81 o
   3   7   0        6.12        7.08      4.92 o
   4   7   0       35.13       34.69      9.99 o
   5   7   0      162.92      162.72     18.50 o
   6   7   0        1.44        8.42      8.21 o
   7   7   0       17.70       22.18      9.07 o
   8   7   0       47.90       57.94     13.21 o
   9   7   0       37.68       36.13     12.47 o
  10   7   0       34.19       39.10     11.72 o
   2   8   0       50.13       56.09     13.12 o
   3   8   0       19.02        9.86      8.66 o
   4   8   0        6.65       10.38      8.75 o
 -24   1   1       14.46       31.87     11.43 o
 -23   1   1        6.98        6.15      5.17 o
 -22   1   1       12.39       17.38      5.95 o
 -21   1   1      148.88      182.30     14.83 o
 -20   1   1       23.62       22.81      6.54 o
 -19   1   1       47.20       52.87      7.76 o
 -18   1   1       19.50       22.03      9.67 o
 -17   1   1      263.04      242.37      9.21 o
 -16   1   1      187.46      171.36      7.77 o
 -15   1   1      807.38      769.70     15.27 o
 -14   1   1       43.44       48.46      3.52 o
 -13   1   1       51.25       44.26      3.54 o
 -12   1   1      622.03      652.08     10.45 o
 -11   1   1      227.72      248.85      6.23 o
 -10   1   1       32.31       37.36      2.63 o
  -9   1   1     1139.45     1149.15     13.64 o
  -8   1   1       40.64       55.23      2.59 o
  -7   1   1      832.18      798.17     12.43 o
  -6   1   1      107.41       96.78      4.68 o
  -5   1   1      182.24      190.22      3.09 o
  -4   1   1       19.26       24.50      3.02 o
  -3   1   1     2458.31     2305.48     42.81 o
  -2   1   1     1086.12      956.32     10.00 o
  -1   1   1     8396.50     8272.29     22.05 o
   0   1   1    11659.84    10758.62     22.50 o
   1   1   1      169.19      197.65      3.32 o
   2   1   1     1299.84     1259.70     12.79 o
   3   1   1      576.54      535.16      5.99 o
   4   1   1      862.51      856.08      9.66 o
   5   1   1     1300.80     1198.91     10.27 o
   6   1   1     1442.95     1442.82     15.47 o
   7   1   1     2591.87     2569.56     17.17 o
   8   1   1       18.40       23.79      3.37 o
   9   1   1       33.96       30.10      2.43 o
  10   1   1     1038.88     1131.14     13.17 o
  11   1   1        4.26        4.50      1.53 o
  12   1   1      775.70      742.09     10.55 o
  13   1   1       71.46       69.79      6.42 o
  14   1   1     1034.68      936.65     16.57 o
  15   1   1      489.17      462.60     41.58 o
  16   1   1     1017.25      923.58     27.03 o
  17   1   1      107.94      103.32      9.75 o
  18   1   1      235.30      224.42     14.08 o
  19   1   1        8.67       12.66      5.48 o
  20   1   1       33.71       30.59      7.25 o
  21   1   1        1.99        1.90      6.25 o
  22   1   1       13.82       35.05      7.98 o
  23   1   1       12.52       10.73      7.78 o
 -24   2   1        2.22        6.31      9.27 o
 -23   2   1        0.05        1.20      6.81 o
 -22   2   1        5.34        4.37      4.98 o
 -21   2   1       47.21       52.12     10.32 o
 -20   2   1      136.93      118.90     11.39 o
 -19   2   1      584.07      589.80     25.79 o
 -18   2   1       34.09       41.36      7.14 o
 -17   2   1      107.68       93.27      9.46 o
 -16   2   1      199.85      194.83     12.46 o
 -15   2   1      237.70      212.55     11.90 o
 -14   2   1      708.91      719.02     13.73 o
 -13   2   1      324.12      330.45      9.05 o
 -12   2   1      365.91      378.28      9.13 o
 -11   2   1      385.55      394.04     10.07 o
 -10   2   1      474.36      532.29     11.15 o
  -9   2   1      111.21      109.78      5.24 o
  -8   2   1       47.22       46.61      2.49 o
  -7   2   1       93.07       96.30      4.23 o
  -6   2   1     4225.68     4240.18     26.66 o
  -5   2   1        2.75        9.27      1.95 o
  -4   2   1      654.19      691.57     12.09 o
  -3   2   1      188.01      201.84      6.51 o
  -2   2   1     1758.41     1721.13     12.94 o
  -1   2   1     4329.63     4202.88     19.96 o
   0   2   1     2831.39     2698.44     16.02 o
   1   2   1      983.94     1036.67     10.24 o
   2   2   1      663.37      644.81      9.58 o
   3   2   1      271.38      274.49      5.54 o
   4   2   1      524.58      543.25      9.13 o
   5   2   1      866.77      850.90     10.76 o
   6   2   1       42.65       38.70      2.68 o
   7   2   1       12.33       14.43      1.93 o
   8   2   1      628.17      722.45     11.02 o
   9   2   1       30.47       27.75      2.75 o
  10   2   1        0.24        2.37      1.84 o
  11   2   1       51.80       51.39      5.04 o
  12   2   1      284.75      284.49     10.59 o
  13   2   1       14.34       12.64      5.07 o
  14   2   1       58.44       68.36     10.89 o
  15   2   1     1705.99     1659.24     58.82 o
  16   2   1      171.28      184.69     12.72 o
  17   2   1      355.10      339.74     16.92 o
  18   2   1      497.11      497.35     29.03 o
  19   2   1       12.76       12.07      6.03 o
  20   2   1       15.87       24.56      6.98 o
  21   2   1        4.30        4.68      5.75 o
  22   2   1        6.57       14.23      9.17 o
 -23   3   1       26.10       28.63      9.73 o
 -22   3   1       24.12       24.52      8.64 o
 -21   3   1        0.02       -3.95      5.00 o
 -20   3   1        5.78        5.77      5.17 o
 -19   3   1      186.79      213.22     14.17 o
 -18   3   1       21.17       25.00      6.41 o
 -17   3   1      137.72      126.47     10.45 o
 -16   3   1       64.77       71.68      8.09 o
 -15   3   1      166.86      154.31     10.94 o
 -14   3   1       99.29       89.70     12.82 o
 -13   3   1      343.08      331.75     21.42 o
 -12   3   1       41.18       46.60      9.44 o
 -11   3   1      194.32      186.48     11.14 o
 -10   3   1      111.59      100.37      5.53 o
  -9   3   1       49.53       55.12     10.65 o
  -8   3   1     1403.64     1461.09     19.53 o
  -7   3   1      422.83      424.55     10.79 o
  -6   3   1     2281.00     2310.75     20.75 o
  -5   3   1      130.76      119.06      4.96 o
  -4   3   1     1361.10     1355.44     21.07 o
  -3   3   1        1.58       -0.38      2.04 o
  -2   3   1       93.33       95.10      4.53 o
  -1   3   1       10.58        8.85      1.94 o
   0   3   1       84.67       95.38      4.55 o
   1   3   1       41.55       41.29      2.71 o
   2   3   1       91.47       80.05      5.32 o
   3   3   1      178.34      130.53     11.70 o
   4   3   1     2353.54     2245.90     26.00 o
   5   3   1      478.41      506.48     12.56 o
   6   3   1       35.42       33.46      7.19 o
   7   3   1      448.83      466.87     15.64 o
   8   3   1       14.17       12.06      7.40 o
   9   3   1       29.58       33.78      4.05 o
  10   3   1      101.20       93.19      6.35 o
  11   3   1      127.98      132.89      5.76 o
  12   3   1      168.83      171.28      8.79 o
  13   3   1      525.35      544.17     38.38 o
  14   3   1       56.82       46.87     10.34 o
  15   3   1      129.88      135.23     11.44 o
  16   3   1      202.05      199.47     13.02 o
  17   3   1        9.65        9.13     10.65 o
  18   3   1        6.49       15.80      6.10 o
  19   3   1       39.20       41.85      7.60 o
  20   3   1        6.95       10.05      6.07 o
  21   3   1        0.24        3.90      7.14 o
  22   3   1       31.17       26.03     10.46 o
 -20   4   1        3.62       -0.79      6.37 o
 -19   4   1        6.64        6.68      9.30 o
 -18   4   1        4.20       -0.53      4.49 o
 -17   4   1        5.43        7.06      7.84 o
 -16   4   1      165.13      167.71     17.99 o
 -15   4   1      120.77      124.87     15.70 o
 -14   4   1        1.22       24.07      9.56 o
 -13   4   1       12.06        1.54      7.35 o
 -12   4   1        2.56       -1.71      5.77 o
 -11   4   1     1429.93     1355.63     39.79 o
 -10   4   1      375.40      370.67     11.54 o
  -9   4   1      101.70       93.13      6.28 o
  -8   4   1       29.10       12.81      6.31 o
  -7   4   1       54.71       49.81      4.90 o
  -6   4   1        1.04        1.59      7.45 o
  -5   4   1      171.88      169.35     13.94 o
  -4   4   1     2416.81     2540.67     49.89 o
  -3   4   1       19.82       17.26      5.86 o
  -2   4   1       10.54       10.83      3.35 o
  -1   4   1      225.74      227.98     10.19 o
   0   4   1       27.58       29.03      7.22 o
   1   4   1      108.44      113.94      7.49 o
   2   4   1      113.37      109.48     10.42 o
   3   4   1      380.92      409.52     19.49 o
   4   4   1       79.07       71.38      6.07 o
   5   4   1      161.59      139.57     18.18 o
   6   4   1       81.75       89.05      6.53 o
   7   4   1       78.13       75.95      7.30 o
   8   4   1      485.83      501.14     14.67 o
   9   4   1      258.17      237.45     10.45 o
  10   4   1       17.53       18.65      5.31 o
  11   4   1       68.27       51.18      5.37 o
  12   4   1      459.33      433.76     20.21 o
  13   4   1     1245.94     1230.55     43.94 o
  14   4   1      235.05      242.33     21.00 o
  15   4   1        3.27       15.85      7.94 o
  16   4   1       12.68       12.03      8.18 o
  17   4   1       57.75       50.04      7.85 o
  18   4   1        5.95        6.52      5.49 o
  19   4   1       39.68       59.76     12.43 o
  20   4   1       13.40       14.80      9.44 o
  21   4   1       36.24       39.18     11.11 o
 -17   5   1       22.59       10.57      7.87 o
 -16   5   1       17.52       23.92      9.91 o
 -15   5   1       15.19       33.84     10.58 o
 -14   5   1       66.28       52.03     11.47 o
 -13   5   1        9.25       30.78     10.75 o
 -12   5   1       13.85       15.22      8.87 o
 -11   5   1     1281.47     1290.18     45.82 o
 -10   5   1      317.53      309.58     22.92 o
  -9   5   1      334.69      311.18     12.47 o
  -8   5   1      740.48      709.09     18.44 o
  -7   5   1       24.92       26.98      4.59 o
  -6   5   1       23.07       18.08      3.74 o
  -5   5   1        1.20       10.50      6.96 o
  -4   5   1      202.81      189.99     16.12 o
  -3   5   1      354.30      351.31     21.39 o
  -2   5   1      484.63      486.74     16.88 o
  -1   5   1      216.50      203.76     11.06 o
   0   5   1      231.64      244.65     11.96 o
   1   5   1       43.47       47.52      6.14 o
   2   5   1       11.63       18.12      7.61 o
   3   5   1       36.08       33.30      7.89 o
   4   5   1       60.94       73.48      7.02 o
   5   5   1       35.76       22.22      4.54 o
   6   5   1      121.47       97.64      7.79 o
   7   5   1     1346.39     1334.42     42.01 o
   8   5   1      524.02      527.43     16.96 o
   9   5   1      166.68      138.55      9.14 o
  10   5   1      214.05      221.68     19.36 o
  11   5   1       41.43       37.15      9.95 o
  12   5   1      817.60      821.23     37.77 o
  13   5   1       28.31       47.30     11.83 o
  14   5   1        4.28       -3.51      8.43 o
  15   5   1        0.72       14.33      9.19 o
  16   5   1        2.35       10.37      8.73 o
  18   5   1        0.85       -1.82      7.13 o
  19   5   1        2.44       -7.10      7.10 o
 -14   6   1       10.11       21.10     10.66 o
 -13   6   1        0.36        4.90      7.94 o
 -12   6   1       47.17       45.26     11.67 o
 -11   6   1      376.05      412.94     29.02 o
 -10   6   1       66.06       42.48     11.67 o
  -9   6   1        0.15        3.53      7.56 o
  -8   6   1       36.00       31.03      9.52 o
  -7   6   1      130.16      122.48     14.91 o
  -6   6   1        3.04       -3.27      3.73 o
  -5   6   1      193.90      196.07     11.37 o
  -4   6   1      406.97      402.63     25.41 o
  -3   6   1       33.30       43.77     10.13 o
  -2   6   1      167.30      188.27     17.61 o
  -1   6   1      167.83      186.89     12.02 o
   0   6   1      712.11      730.57     24.27 o
   1   6   1      759.22      756.38     32.59 o
   2   6   1       13.00        9.15      6.89 o
   3   6   1        0.63        2.80     12.07 o
   4   6   1       10.92       14.37      4.78 o
   5   6   1        1.98       -0.13      7.57 o
   6   6   1        3.26       -1.27      4.02 o
   7   6   1        0.01       -0.63      3.92 o
   8   6   1       53.13       46.54     11.36 o
   9   6   1      138.75      132.75     16.93 o
  10   6   1       22.56       25.06     10.27 o
  11   6   1        8.46       12.27      7.78 o
  12   6   1       43.98       59.08     13.08 o
  13   6   1        0.05       -4.88      7.35 o
  14   6   1       29.43       29.11     10.88 o
 -10   7   1        1.91        3.14      6.94 o
  -9   7   1       17.55       16.55      9.13 o
  -8   7   1      123.75      131.30     17.73 o
  -7   7   1       51.07       49.40     12.46 o
  -6   7   1       35.11       34.41     10.62 o
  -5   7   1        7.77       -1.04      6.80 o
  -4   7   1      121.28      156.43     18.48 o
  -3   7   1      114.54      113.11     15.85 o
  -2   7   1        5.09       17.79      9.69 o
  -1   7   1       78.39       93.71     15.21 o
   0   7   1       22.21       49.03     11.00 o
   1   7   1      238.16      231.94     21.77 o
   2   7   1       53.49       60.22      8.27 o
   3   7   1        2.79       10.02      9.68 o
   4   7   1       39.39       47.78      7.08 o
   5   7   1      273.99      320.15     25.38 o
   6   7   1       10.81       17.93      8.96 o
   7   7   1       10.66       31.08     11.16 o
   8   7   1       50.01       65.96     13.82 o
   9   7   1       31.23       32.59     10.81 o
  10   7   1      134.29      126.95     17.74 o
  -3   8   1       11.59       16.17     10.11 o
  -2   8   1        8.92       18.72      9.23 o
   2   8   1        3.90        2.91      8.13 o
   3   8   1        1.25       -3.64      7.84 o
   4   8   1       79.10      112.91     17.59 o
 -24   0   2       95.05      128.58     17.92 o
 -23   0   2       83.60      135.60     17.35 o
 -22   0   2       94.91       99.21     15.26 o
 -21   0   2        4.46       13.57      8.00 o
 -20   0   2      531.51      513.13     29.49 o
 -19   0   2     2045.50     1909.97     53.77 o
 -18   0   2        0.00       21.54      9.04 o
 -17   0   2      230.24      200.67     16.95 o
 -16   0   2      491.49      479.06     25.19 o
 -15   0   2     7320.75     7312.86     90.11 o
 -14   0   2        8.31       36.80     10.91 o
 -13   0   2     1066.85     1109.11     20.26 o
 -12   0   2      879.72      954.52     19.09 o
 -11   0   2     1082.23     1176.62     19.19 o
 -10   0   2      129.07      175.87      7.70 o
  -9   0   2     2884.48     2792.58     31.29 o
  -8   0   2     2435.74     2433.15     29.17 o
  -7   0   2      887.79      807.91     10.66 o
  -6   0   2     7609.53     7512.40     40.81 o
  -5   0   2      342.96      296.56     11.30 o
  -4   0   2       47.02       60.30      8.80 o
  -3   0   2     1904.72     1593.08     10.81 o
   2   0   2     8709.32     8084.50     39.06 o
   3   0   2       29.92       49.32      2.95 o
   4   0   2      224.61      256.13     12.65 o
   5   0   2       82.17       62.46      7.21 o
   6   0   2      410.15      351.97      9.45 o
   7   0   2      468.67      507.48     18.55 o
   8   0   2      607.82      768.28     15.61 o
   9   0   2     9618.56    10779.09     92.76 o
  10   0   2       26.51       32.15      8.72 o
  11   0   2       26.33       11.00      5.61 o
  12   0   2      495.37      489.48     23.29 o
  13   0   2      761.72      773.81     30.35 o
  14   0   2        0.31        9.44     10.21 o
  15   0   2      234.13      218.50     17.66 o
  16   0   2        2.09        6.04      6.07 o
  17   0   2      358.53      350.87     24.70 o
  18   0   2        0.00       14.55      9.42 o
  19   0   2      208.53      224.06     21.44 o
  20   0   2       34.17       51.71     12.24 o
  21   0   2      105.61      135.24     18.39 o
  22   0   2        4.86        8.30      7.96 o
 -24   1   2        2.60       22.56     10.59 o
 -23   1   2       57.70       63.39      9.06 o
 -22   1   2      264.16      269.68     16.32 o
 -21   1   2       79.21       97.07     14.19 o
 -20   1   2      129.95      138.31     11.28 o
 -19   1   2        4.56        7.05      4.71 o
 -18   1   2      294.26      289.27     17.68 o
 -17   1   2     1181.81     1144.27     20.06 o
 -16   1   2      150.16      148.39      7.44 o
 -15   1   2      278.45      249.50      7.22 o
 -14   1   2      496.92      441.61      9.05 o
 -13   1   2       69.35       82.29      4.92 o
 -12   1   2      555.70      588.02     11.04 o
 -11   1   2     1020.60     1031.79     12.00 o
 -10   1   2       10.24        9.65      1.76 o
  -9   1   2        1.12        8.45      1.96 o
  -8   1   2      137.25      152.70      3.56 o
  -7   1   2       59.75       85.07      2.62 o
  -6   1   2     4948.89     4760.26     63.56 o
  -5   1   2       20.77       39.45      2.62 o
  -4   1   2     6179.82     6418.50     60.68 o
  -3   1   2     4653.56     4703.47     26.89 o
  -2   1   2    10531.49     9321.46     36.40 o
  -1   1   2     2825.04     2663.82     10.23 o
   0   1   2      329.53      274.52      3.84 o
   1   1   2     5308.36     5091.26     40.84 o
   2   1   2     5455.64     5355.17     19.37 o
   3   1   2     5571.02     5416.44     45.82 o
   4   1   2      103.41       94.95      3.37 o
   5   1   2        8.66        4.93      1.66 o
   6   1   2     2090.42     2056.04     15.64 o
   7   1   2     2274.16     2341.04     22.69 o
   8   1   2     5905.54     6290.11     43.88 o
   9   1   2      312.89      284.68     11.80 o
  10   1   2      565.44      539.62     10.79 o
  11   1   2        2.02        7.43      1.44 o
  12   1   2     2082.91     1874.51     20.71 o
  13   1   2      232.05      247.80     16.34 o
  14   1   2       27.20       26.24      6.12 o
  15   1   2       53.81       48.91     13.85 o
  16   1   2        6.56        5.87      8.05 o
  17   1   2       58.40       52.79      7.71 o
  18   1   2       58.75       42.90     11.23 o
  19   1   2        0.01       -4.90      5.35 o
  20   1   2       30.79       28.49      7.30 o
  21   1   2       35.05       46.90      8.73 o
  22   1   2        0.12       -6.28      7.43 o
 -24   2   2       15.83        5.09      7.99 o
 -23   2   2       44.83       46.22     11.05 o
 -22   2   2      130.03      155.17     12.96 o
 -21   2   2      166.66      188.18     13.84 o
 -20   2   2        3.70        4.87      5.09 o
 -19   2   2       92.97       85.21      9.32 o
 -18   2   2      316.95      311.97     20.90 o
 -17   2   2      853.33      840.87     24.36 o
 -16   2   2        8.83       10.27      5.14 o
 -15   2   2       90.09       81.87      7.92 o
 -14   2   2      231.74      226.40      7.33 o
 -13   2   2       87.13       76.48      4.21 o
 -12   2   2       62.19       80.65      5.14 o
 -11   2   2     2287.13     2289.90     25.11 o
 -10   2   2      557.27      583.65     14.39 o
  -9   2   2       15.15       12.04      4.79 o
  -8   2   2      153.11      136.31      4.63 o
  -7   2   2      245.07      273.75     10.04 o
  -6   2   2     1769.28     1756.86     30.32 o
  -5   2   2       38.10       31.32      4.81 o
  -4   2   2     1531.67     1533.12     24.61 o
  -3   2   2      841.81      861.20     13.41 o
  -2   2   2     1552.98     1549.34     11.83 o
  -1   2   2     4871.51     5011.14     28.31 o
   0   2   2      295.33      306.95      5.56 o
   1   2   2      173.85      190.96      4.57 o
   2   2   2     1879.11     1840.17     14.14 o
   3   2   2      152.47      122.77      4.04 o
   4   2   2     1037.84     1084.98     11.34 o
   5   2   2      412.91      428.32      7.49 o
   6   2   2        7.91        3.82      2.35 o
   7   2   2       71.90       75.76      3.95 o
   8   2   2       88.51       63.43      3.83 o
   9   2   2       71.33       76.68      4.33 o
  10   2   2      111.19       96.69      5.15 o
  11   2   2      282.80      264.56     12.54 o
  12   2   2      185.35      192.05     16.37 o
  13   2   2     2019.56     1992.83     43.41 o
  14   2   2     1116.84     1077.37     27.17 o
  15   2   2      176.30      177.85     26.33 o
  16   2   2        2.64        8.05     11.46 o
  17   2   2        5.85        6.68      4.80 o
  18   2   2        2.15        6.21      4.62 o
  19   2   2       52.14       62.30      9.00 o
  20   2   2        0.12        2.11      4.61 o
  21   2   2       69.78       48.37      8.09 o
  22   2   2       55.32       57.42     13.73 o
 -23   3   2        0.89        3.62      8.10 o
 -22   3   2        0.70        8.72      7.77 o
 -21   3   2       50.87       66.41      9.00 o
 -20   3   2      121.85      119.68     12.50 o
 -19   3   2       14.65       12.12      5.69 o
 -18   3   2       16.25       21.73      5.03 o
 -17   3   2        0.07        2.14      4.05 o
 -16   3   2       63.86       62.82      7.36 o
 -15   3   2       41.60       33.10      5.73 o
 -14   3   2      444.82      435.77     16.66 o
 -13   3   2      799.80      777.95     32.41 o
 -12   3   2        2.68        6.56      6.03 o
 -11   3   2      176.00      166.03      6.00 o
 -10   3   2      128.34      136.68      5.58 o
  -9   3   2       77.35       81.88      4.40 o
  -8   3   2      157.18      168.21      5.44 o
  -7   3   2     4007.31     4223.54     42.21 o
  -6   3   2      487.28      479.54     15.80 o
  -5   3   2      262.74      314.02     10.07 o
  -4   3   2       28.30       17.45      2.83 o
  -3   3   2      459.48      418.52      8.86 o
  -2   3   2        5.76        2.60      1.62 o
  -1   3   2      398.52      407.80      8.79 o
   0   3   2      173.83      204.10      6.39 o
   1   3   2      947.82      928.17     13.70 o
   2   3   2        1.21        3.05      1.71 o
   3   3   2      645.66      727.22     15.03 o
   4   3   2     1842.92     1807.50     35.17 o
   5   3   2     1382.80     1472.70     22.10 o
   6   3   2      100.95      101.91      6.71 o
   7   3   2       17.31       33.87      4.34 o
   8   3   2        6.96        4.91      2.63 o
   9   3   2      109.90      115.92     10.12 o
  10   3   2      114.01      101.44      6.86 o
  11   3   2      535.46      558.83     17.45 o
  12   3   2      327.68      291.21     11.89 o
  13   3   2      485.36      467.17     15.21 o
  14   3   2      426.35      405.89     25.60 o
  15   3   2      301.98      317.10     23.30 o
  16   3   2        3.03        1.75      4.67 o
  17   3   2       82.17       79.66      9.20 o
  18   3   2        4.46        8.52      7.14 o
  19   3   2       12.09       15.21      5.46 o
  20   3   2        4.50        6.07      6.39 o
  21   3   2       29.72       40.81     12.59 o
 -19   4   2        0.43        3.19      5.51 o
 -18   4   2      104.11      117.45     10.98 o
 -17   4   2       21.75       39.42      8.95 o
 -16   4   2       38.09       41.49      6.66 o
 -15   4   2        5.23        9.38      6.91 o
 -14   4   2        6.23       -4.75      7.03 o
 -13   4   2      124.67      138.72     15.40 o
 -12   4   2      564.39      554.92     28.42 o
 -11   4   2      108.79       86.53     12.53 o
 -10   4   2      952.75      901.68     33.15 o
  -9   4   2        0.11        0.18      2.26 o
  -8   4   2      245.45      247.34     15.58 o
  -7   4   2       44.25       48.93      4.57 o
  -6   4   2        1.91        3.00      3.77 o
  -5   4   2      415.28      402.25     21.08 o
  -4   4   2      161.20      177.02     14.26 o
  -3   4   2      310.23      278.73     11.12 o
  -2   4   2       14.33       10.96      3.02 o
  -1   4   2      757.83      715.52     17.41 o
   0   4   2      192.20      231.48     10.17 o
   1   4   2      958.63     1013.88     20.98 o
   2   4   2       71.76       60.73      7.93 o
   3   4   2      939.46      932.17     19.62 o
   4   4   2       16.10       13.74      3.51 o
   5   4   2      444.78      463.34     14.21 o
   6   4   2      460.32      446.20     14.09 o
   7   4   2        0.75        1.22      3.23 o
   8   4   2      268.00      243.02     10.79 o
   9   4   2        4.92        6.20      5.39 o
  10   4   2      346.09      342.17     23.26 o
  11   4   2       20.69       12.48      3.77 o
  12   4   2      313.83      297.45     12.59 o
  13   4   2      288.38      305.14     22.40 o
  14   4   2       54.98       51.47     11.25 o
  15   4   2        6.56       -3.58      6.85 o
  16   4   2      122.14      154.63     17.93 o
  17   4   2        7.58       16.71      6.81 o
  18   4   2      126.42      156.15     13.43 o
  19   4   2       53.60       83.90     15.47 o
  20   4   2        0.19        2.97      8.06 o
 -17   5   2        1.63        4.89      7.79 o
 -16   5   2       47.29       45.81     11.97 o
 -15   5   2       75.36       61.77     13.08 o
 -14   5   2      165.18      162.71     18.60 o
 -13   5   2        9.14       10.55      7.45 o
 -12   5   2        0.35       10.06      8.97 o
 -11   5   2       12.65       31.35     10.61 o
 -10   5   2        9.98        7.63      6.86 o
  -9   5   2        4.15       10.64      7.28 o
  -8   5   2       60.93       54.42      5.47 o
  -7   5   2      244.80      216.50     15.97 o
  -6   5   2       62.25       61.38      9.09 o
  -5   5   2       48.12       47.26      9.03 o
  -4   5   2      244.95      283.47     19.76 o
  -3   5   2      107.79       86.68     12.06 o
  -2   5   2      372.69      434.86     15.99 o
  -1   5   2       48.03       58.77      6.67 o
   0   5   2      100.47      115.16      8.64 o
   1   5   2      150.44      141.44     11.57 o
   2   5   2        5.98       13.21      5.88 o
   3   5   2       23.63       19.35      4.16 o
   4   5   2       55.97       51.58      6.11 o
   5   5   2       34.16       26.87      9.47 o
   6   5   2        6.55        7.19      5.90 o
   7   5   2        2.09       16.44      4.52 o
   8   5   2       49.91       71.44      7.06 o
   9   5   2       44.09       45.30      5.95 o
  10   5   2       85.09      105.34     10.98 o
  11   5   2       53.37       50.16     11.22 o
  12   5   2       33.78       27.19      9.27 o
  13   5   2        1.09        0.57      7.76 o
  14   5   2       15.48       18.08      8.29 o
  15   5   2       36.68       64.81     13.18 o
  16   5   2        0.01        9.30     10.61 o
 -14   6   2        6.33       -7.72      8.10 o
 -13   6   2       96.68      112.90     17.07 o
 -12   6   2        6.23       -0.12      8.37 o
 -11   6   2      408.72      431.23     29.73 o
 -10   6   2      302.29      299.02     24.40 o
  -9   6   2      107.59       88.51     13.62 o
  -8   6   2        0.01      -11.45     11.45 o
  -7   6   2       52.69       43.37     10.52 o
  -6   6   2       81.97       82.76      7.64 o
  -5   6   2       12.59       14.87      6.54 o
  -4   6   2      505.53      463.37     27.81 o
  -3   6   2      132.92      141.68     15.92 o
  -2   6   2       58.78       57.66      7.49 o
  -1   6   2       88.30       70.12     15.83 o
   0   6   2      242.29      261.29     14.13 o
   1   6   2        3.74       12.07      6.28 o
   2   6   2        4.24        5.61      4.47 o
   3   6   2      295.48      280.66     13.85 o
   4   6   2       50.70       45.83      6.01 o
   5   6   2      304.70      304.76     14.55 o
   6   6   2        0.38        6.07      4.04 o
   7   6   2       82.62       65.47      7.78 o
   8   6   2      521.50      486.27     29.20 o
   9   6   2       12.54       18.81      9.89 o
  10   6   2       36.61       54.44     13.22 o
  11   6   2       11.62       29.13      9.52 o
  12   6   2       31.11       35.76     11.17 o
  13   6   2       11.59        5.08      8.25 o
 -10   7   2       15.60       16.45     10.36 o
  -9   7   2       63.89       90.90     15.74 o
  -8   7   2       16.27       32.13     11.61 o
  -7   7   2       35.02       37.23     10.57 o
  -6   7   2      119.16      116.38     16.68 o
  -5   7   2       19.49       29.68      9.74 o
  -4   7   2      146.49      189.28     20.04 o
  -3   7   2       38.26       39.35     11.48 o
  -2   7   2        3.81       -4.57      6.72 o
  -1   7   2       47.96       54.26      9.09 o
   0   7   2       33.92       49.84     10.96 o
   1   7   2      244.33      293.35     15.60 o
   2   7   2        1.81        6.80      5.11 o
   3   7   2       55.10       57.96      7.90 o
   4   7   2       93.52      106.15      9.82 o
   5   7   2       49.34       61.70     11.97 o
   6   7   2       19.94       17.48      8.39 o
   7   7   2       72.63      100.84     15.42 o
   8   7   2       70.88       57.60     12.07 o
   9   7   2        1.94       -5.59      8.20 o
  10   7   2       42.79       48.98     11.92 o
   0   8   2        0.02        6.21      9.03 o
   1   8   2       39.22       33.40     10.07 o
 -25   1   3       24.74       25.29      8.64 o
 -24   1   3        9.33       14.24      5.87 o
 -23   1   3        2.34       15.17      6.08 o
 -22   1   3      149.77      168.74     12.92 o
 -21   1   3       67.91       62.80      8.31 o
 -20   1   3       46.03       47.99      7.25 o
 -19   1   3       25.35       28.53      4.46 o
 -18   1   3     2176.50     2069.16     27.92 o
 -17   1   3       27.78       39.26      5.17 o
 -16   1   3      639.36      664.69     15.15 o
 -15   1   3      686.48      656.54     11.23 o
 -14   1   3     1171.70     1190.71     18.39 o
 -13   1   3       83.23       82.98      4.50 o
 -12   1   3       67.12       85.43      4.14 o
 -11   1   3       89.34       94.70      4.33 o
 -10   1   3      125.73      148.23      4.14 o
  -9   1   3       19.19       26.66      1.91 o
  -8   1   3      605.29      601.45      6.21 o
  -7   1   3       86.56       95.58      5.50 o
  -6   1   3      121.98      156.26      4.09 o
  -5   1   3     2246.91     2300.37     39.23 o
  -4   1   3     2965.85     2894.17     29.05 o
  -3   1   3    24742.61    23928.05     76.39 o
  -2   1   3     5067.52     4928.95     19.95 o
  -1   1   3      734.53      695.52      6.15 o
   0   1   3     1778.21     1696.93      9.19 o
   1   1   3     4983.93     5058.66     25.93 o
   2   1   3      340.79      375.58      8.07 o
   3   1   3      165.87      174.74      4.69 o
   4   1   3     1048.76     1071.14     10.85 o
   5   1   3      493.33      465.73      7.93 o
   6   1   3     3866.13     3947.41     46.28 o
   7   1   3       48.58       58.95      3.82 o
   8   1   3      830.93      888.30     13.71 o
   9   1   3      687.52      688.85     32.87 o
  10   1   3     1085.19     1078.86     15.29 o
  11   1   3       34.88       25.66      6.67 o
  12   1   3      374.28      363.42      9.55 o
  13   1   3      227.18      211.62     12.20 o
  14   1   3        9.45       17.22      5.09 o
  15   1   3       23.40       29.82     10.25 o
  16   1   3      294.16      300.86     15.75 o
  17   1   3       49.02       46.96      7.86 o
  18   1   3       45.09       39.84      9.62 o
  19   1   3       96.17       82.51      9.82 o
  20   1   3        9.06       17.53      6.43 o
  21   1   3        0.32       10.21      6.41 o
 -25   2   3        8.42        9.27      8.31 o
 -24   2   3       41.47       41.29     11.68 o
 -23   2   3        1.25        1.00      4.68 o
 -22   2   3       26.96       39.63      8.75 o
 -21   2   3      480.53      524.60     35.10 o
 -20   2   3        0.52        6.26      5.15 o
 -19   2   3       79.85       59.30      9.62 o
 -18   2   3      248.12      236.45     10.06 o
 -17   2   3      192.27      197.90     11.93 o
 -16   2   3       20.91       18.40      5.07 o
 -15   2   3       13.71       12.21      5.24 o
 -14   2   3        4.46        6.63      2.05 o
 -13   2   3      535.69      516.42     14.65 o
 -12   2   3       27.82       22.43      2.11 o
 -11   2   3      535.97      538.27     14.75 o
 -10   2   3       82.56       70.57      5.46 o
  -9   2   3        2.37       19.76      5.29 o
  -8   2   3      410.20      430.73     18.26 o
  -7   2   3        0.24       17.33      5.41 o
  -6   2   3       18.01       15.67      5.59 o
  -5   2   3      359.46      374.28      7.51 o
  -4   2   3     1021.55     1056.63     16.59 o
  -3   2   3       45.49       65.16      2.63 o
  -2   2   3      418.34      484.37      6.39 o
  -1   2   3        4.70        2.80      1.39 o
   0   2   3       86.33       79.70      2.75 o
   1   2   3       71.56       76.12      3.28 o
   2   2   3     4308.40     4323.42     28.95 o
   3   2   3     2906.76     2951.45     21.74 o
   4   2   3      466.05      552.41      8.89 o
   5   2   3      938.66      986.90     13.46 o
   6   2   3      256.35      268.82      7.40 o
   7   2   3     1506.03     1682.22     18.62 o
   8   2   3        1.57        1.18      1.87 o
   9   2   3      257.21      267.12     10.42 o
  10   2   3      379.09      360.96     20.17 o
  11   2   3      345.81      347.44     12.61 o
  12   2   3      912.23      892.62     33.46 o
  13   2   3      268.12      226.03     18.62 o
  14   2   3        8.35       12.73      5.42 o
  15   2   3      114.97      100.77      9.23 o
  16   2   3       32.02       45.78      7.44 o
  17   2   3       59.26       54.64      8.33 o
  18   2   3        1.81        6.29     11.39 o
  19   2   3        0.82        9.43      8.99 o
  20   2   3        0.62       -2.17      4.86 o
  21   2   3        6.41       20.39      9.24 o
 -22   3   3       33.57       63.22     12.29 o
 -21   3   3      142.29      163.90     12.85 o
 -20   3   3       12.31       12.25      4.92 o
 -19   3   3        4.97       15.74      5.65 o
 -18   3   3       20.82       16.70      4.90 o
 -17   3   3      151.27      162.78     11.01 o
 -16   3   3        0.57        0.59      6.45 o
 -15   3   3      118.50      102.91     11.44 o
 -14   3   3      628.56      594.68     18.47 o
 -13   3   3       14.69       13.98      4.22 o
 -12   3   3      353.09      350.65     21.48 o
 -11   3   3      663.90      625.76     26.92 o
 -10   3   3      114.09      105.63     16.20 o
  -9   3   3      188.84      152.74     13.10 o
  -8   3   3       46.74       43.69      3.65 o
  -7   3   3     1216.41     1254.05     24.21 o
  -6   3   3       17.86       35.27      4.54 o
  -5   3   3      143.49      156.37      7.02 o
  -4   3   3      824.32      809.42     15.12 o
  -3   3   3      194.41      198.20      6.10 o
  -2   3   3      249.63      251.21      6.74 o
  -1   3   3       54.37       50.40      3.29 o
   0   3   3      556.98      558.18     10.36 o
   1   3   3     1079.44     1114.52     14.56 o
   2   3   3       63.55       72.81      4.31 o
   3   3   3        1.79        1.93      4.57 o
   4   3   3     3044.89     3157.94     32.45 o
   5   3   3      398.21      400.51     12.10 o
   6   3   3      398.76      425.73     14.52 o
   7   3   3      126.94      136.44      7.72 o
   8   3   3      171.43      179.14      8.94 o
   9   3   3        2.92       12.35      7.85 o
  10   3   3       15.70       17.71      4.04 o
  11   3   3       49.41       47.02      5.40 o
  12   3   3      171.73      189.19     11.65 o
  13   3   3      140.80      136.06      9.14 o
  14   3   3      131.90       93.84     12.69 o
  15   3   3       35.04       35.15     10.48 o
  16   3   3        0.69        0.66      5.00 o
  17   3   3       18.14       17.60      5.57 o
  18   3   3        9.89        5.34      5.58 o
  19   3   3       47.15       60.58      9.12 o
  20   3   3       12.61       12.87      8.52 o
 -20   4   3       21.30       19.96      9.31 o
 -19   4   3        0.27        3.62      6.64 o
 -18   4   3        2.69        8.94      4.98 o
 -17   4   3      155.78      158.89     11.43 o
 -16   4   3      156.82      179.84     20.03 o
 -15   4   3        5.23        7.84      4.39 o
 -14   4   3       10.22        4.05      6.97 o
 -13   4   3       13.29       21.05      9.03 o
 -12   4   3      116.18      105.50     13.12 o
 -11   4   3       30.38       48.60      9.28 o
 -10   4   3       93.25       80.71      4.81 o
  -9   4   3      182.17      185.33      7.51 o
  -8   4   3        6.78        4.83      2.48 o
  -7   4   3       95.75       96.93      6.01 o
  -6   4   3       71.34       89.29     11.05 o
  -5   4   3       14.35        3.78      5.12 o
  -4   4   3       65.42       67.17      9.70 o
  -3   4   3        1.12        2.76      2.89 o
  -2   4   3     1897.70     2006.12     28.74 o
  -1   4   3        1.08       -2.91      3.08 o
   0   4   3       17.01       34.85      6.53 o
   1   4   3      625.82      653.43     22.84 o
   2   4   3      164.18      194.65      9.35 o
   3   4   3       89.91       77.28      6.37 o
   4   4   3      450.09      494.90     14.82 o
   5   4   3      198.75      191.01      9.49 o
   6   4   3        7.90        2.92      3.47 o
   7   4   3       12.58       15.86      4.58 o
   8   4   3        3.63        4.29      5.19 o
   9   4   3      157.32      165.39      9.50 o
  10   4   3       51.25       69.54      9.89 o
  11   4   3        0.02        2.11      3.37 o
  12   4   3       27.57       23.00     12.29 o
  13   4   3       20.92       17.04      7.19 o
  14   4   3       34.02       45.36     10.78 o
  15   4   3       26.20       39.45     11.02 o
  16   4   3      146.30      127.10     17.04 o
  17   4   3        1.00        9.69      8.59 o
  18   4   3        7.82       20.66      8.09 o
  19   4   3       16.22       18.98      9.95 o
 -17   5   3      251.12      304.77     26.00 o
 -16   5   3       79.07      104.83     16.75 o
 -15   5   3      316.99      321.78     25.87 o
 -14   5   3        0.21       16.29      8.72 o
 -13   5   3      400.53      449.08     28.69 o
 -12   5   3      238.07      298.49     23.11 o
 -11   5   3       17.23       25.56      8.62 o
 -10   5   3      147.98      148.23     16.31 o
  -9   5   3      287.75      258.69     20.98 o
  -8   5   3      291.88      274.09     10.97 o
  -7   5   3      312.77      313.65     20.67 o
  -6   5   3      164.47      177.54     16.81 o
  -5   5   3      392.18      372.22     23.12 o
  -4   5   3      740.38      672.21     30.72 o
  -3   5   3      686.24      695.24     19.69 o
  -2   5   3       80.30       70.72      7.02 o
  -1   5   3       96.77       96.09     10.35 o
   0   5   3        8.79        3.57      4.05 o
   1   5   3      437.42      454.10     22.30 o
   2   5   3      272.80      262.44     12.07 o
   3   5   3       33.64       47.32      6.05 o
   4   5   3      331.77      341.20     20.50 o
   5   5   3       29.32       41.62      6.02 o
   6   5   3      511.13      509.30     17.12 o
   7   5   3        7.65        8.96      4.19 o
   8   5   3      782.36      768.21     25.67 o
   9   5   3       87.64       70.31     14.06 o
  10   5   3        4.73       11.53      4.45 o
  11   5   3        5.09       14.58      8.16 o
  12   5   3       12.48       15.54      6.82 o
  13   5   3       48.38       55.32     12.18 o
  14   5   3        9.52       27.73      9.75 o
  15   5   3      189.72      203.53     21.21 o
  16   5   3       24.84       48.35     11.07 o
 -14   6   3      102.55      119.08     17.73 o
 -13   6   3        0.09        0.08      7.67 o
 -12   6   3       17.22       21.76      8.54 o
 -11   6   3        6.20       -0.73      8.78 o
 -10   6   3        2.17      -11.22     11.22 o
  -9   6   3       51.44       33.94      9.20 o
  -8   6   3      100.82       98.15     14.68 o
  -7   6   3        0.29        0.28      6.22 o
  -6   6   3        0.83       -5.65      7.09 o
  -5   6   3       28.19       35.79      9.91 o
  -4   6   3      297.84      279.33     22.91 o
  -3   6   3        0.02        1.91      6.57 o
  -2   6   3      490.84      464.45     18.19 o
  -1   6   3       49.24       43.72     12.13 o
   0   6   3      155.20      175.99     15.75 o
   1   6   3       61.12       54.70     15.44 o
   2   6   3      137.74      130.75     10.17 o
   3   6   3        0.03       -1.33     11.76 o
   4   6   3       42.28       48.48      6.51 o
   5   6   3       29.16       31.09      6.08 o
   6   6   3       56.67       68.87     10.55 o
   7   6   3       33.14       37.15      6.18 o
   8   6   3       11.47       17.54      8.69 o
   9   6   3       79.69       76.20     13.42 o
  10   6   3       28.72       27.91      9.02 o
  11   6   3       79.61       80.82     14.00 o
  12   6   3       13.26        7.73      8.04 o
  13   6   3       19.08       18.89     10.20 o
  -9   7   3      120.59      139.94     19.10 o
  -8   7   3       17.79       35.37     12.02 o
  -7   7   3       29.76       24.96      9.65 o
  -6   7   3        1.80       -8.79      8.79 o
  -5   7   3      172.90      174.23     19.36 o
  -4   7   3       21.26       30.98     10.47 o
  -3   7   3       83.40       71.70     13.22 o
  -2   7   3       59.26       84.84     14.23 o
  -1   7   3        3.85       22.16      9.05 o
   0   7   3        0.33        5.67      9.76 o
   1   7   3       79.02       84.72      9.14 o
   2   7   3        2.68        0.40      4.60 o
   3   7   3        4.40        0.85      8.78 o
   4   7   3        2.66        6.29      4.30 o
   5   7   3       26.82       15.54      8.59 o
   6   7   3        9.31       12.12      8.08 o
   7   7   3        1.15       14.51      9.82 o
   8   7   3        1.57       -0.19      6.81 o
   9   7   3        7.87       -0.81      7.09 o
  10   7   3        4.68       10.37      7.45 o
  -1   8   3       15.54       27.38     10.51 o
   0   8   3        5.28        5.27      6.98 o
   1   8   3        4.32        9.14      7.30 o
 -25   0   4        0.12        0.00      6.96 o
 -24   0   4       31.57       41.20     10.84 o
 -23   0   4        1.07        6.48      6.98 o
 -22   0   4       73.70       68.06     12.46 o
 -21   0   4      290.89      311.47     22.83 o
 -20   0   4      154.10      156.84     15.98 o
 -19   0   4      236.21      261.89     19.99 o
 -18   0   4      544.02      514.05     25.73 o
 -17   0   4      612.60      606.43     17.83 o
 -16   0   4        4.52       11.69      4.36 o
 -15   0   4      186.54      172.75      9.17 o
 -14   0   4      261.42      226.44      9.97 o
 -13   0   4      226.55      201.84      9.19 o
 -12   0   4       64.94       68.93      5.30 o
 -11   0   4      251.43      275.20      9.71 o
 -10   0   4      409.24      458.60     10.37 o
  -9   0   4     2837.30     2890.94     32.56 o
  -8   0   4       14.88       19.24      2.22 o
  -7   0   4      855.33      867.23     13.83 o
  -6   0   4     2827.77     2798.50     20.42 o
  -5   0   4      576.57      579.78      8.34 o
  -4   0   4    40754.28    39357.03     51.60 o
  -3   0   4    38294.99    35622.65    154.71 o
  -2   0   4    14177.34    13446.88     37.93 o
  -1   0   4      600.43      593.68      9.03 o
   0   0   4       80.70      130.79     11.87 o
   1   0   4      131.93      451.10    177.93 o
   2   0   4      882.12      851.49     12.68 o
   3   0   4       53.61       47.01      4.08 o
   4   0   4     1580.40     1516.19     32.11 o
   5   0   4      538.16      426.11     10.65 o
   6   0   4     7409.59     7840.68     49.10 o
   7   0   4        7.93        5.65      4.39 o
   8   0   4      709.28      749.09     25.22 o
   9   0   4       36.40       21.46      6.13 o
  10   0   4       60.80       89.47     10.54 o
  11   0   4      641.21      666.71     27.60 o
  12   0   4      518.72      522.17     25.56 o
  13   0   4      657.22      662.07     29.65 o
  14   0   4       23.49       25.22      8.39 o
  15   0   4        3.65       10.13      6.42 o
  16   0   4       16.66       19.88      9.13 o
  17   0   4       46.32       24.07      9.19 o
  18   0   4      102.46       90.75     14.25 o
  19   0   4       67.47       92.41     15.55 o
  20   0   4       51.72       86.96     14.92 o
  21   0   4       45.39       79.02     15.41 o
 -25   1   4       33.82       48.68     11.79 o
 -24   1   4       21.36       19.93      6.04 o
 -23   1   4       39.76       29.16      6.86 o
 -22   1   4        0.57       13.64      5.85 o
 -21   1   4      136.44      131.52     10.78 o
 -20   1   4        4.31        4.69      3.01 o
 -19   1   4        0.31       12.67      4.49 o
 -18   1   4      653.91      624.81     15.66 o
 -17   1   4     1180.98     1140.35     20.44 o
 -16   1   4      413.78      382.25     15.97 o
 -15   1   4       15.62       13.68      2.33 o
 -14   1   4        0.52        4.95      2.83 o
 -13   1   4      142.30      137.80      6.90 o
 -12   1   4      498.50      443.33     10.67 o
 -11   1   4      196.90      220.52      5.49 o
 -10   1   4        2.26        9.68      1.40 o
  -9   1   4      165.24      127.44      5.97 o
  -8   1   4     1786.19     1788.60     17.94 o
  -7   1   4     2313.87     2089.22     21.67 o
  -6   1   4      186.56      195.82      7.92 o
  -5   1   4     2782.91     2501.67     14.32 o
  -4   1   4     1208.71     1196.99     12.10 o
  -3   1   4    43694.00    40191.87     73.96 o
  -2   1   4     4974.13     4719.83     17.54 o
  -1   1   4     3663.97     3523.57     15.89 o
   0   1   4      161.70      489.71     56.40 o
   1   1   4      197.32      199.01      4.39 o
   2   1   4        0.57       31.60      6.54 o
   3   1   4      873.86      830.96     14.28 o
   4   1   4       89.79       65.97      4.43 o
   5   1   4      917.87      974.48     11.74 o
   6   1   4       15.35       31.75      3.20 o
   7   1   4       82.49       76.91     14.53 o
   8   1   4       13.96       19.56      4.03 o
   9   1   4      989.66     1030.34     20.79 o
  10   1   4     1029.09     1044.00     16.65 o
  11   1   4      262.68      290.31      8.15 o
  12   1   4        6.74       10.78      2.21 o
  13   1   4      175.87      176.03     11.58 o
  14   1   4       54.72       60.51      7.79 o
  15   1   4        0.99       23.31      6.82 o
  16   1   4      406.80      391.71     18.45 o
  17   1   4      108.43       92.02     10.28 o
  18   1   4      102.87      108.04     11.06 o
  19   1   4       36.08       19.50      6.67 o
  20   1   4       16.29       30.28      7.00 o
  21   1   4       13.51       28.73     11.61 o
 -24   2   4        6.97        7.29      7.98 o
 -23   2   4       94.40      105.63     10.75 o
 -22   2   4       66.92       76.44      9.51 o
 -21   2   4        2.34        2.29      6.45 o
 -20   2   4       39.20       35.92      6.78 o
 -19   2   4       15.83       13.43      3.51 o
 -18   2   4        1.12        1.85      7.40 o
 -17   2   4      416.22      426.31     27.13 o
 -16   2   4      117.73      129.60     12.02 o
 -15   2   4      105.29       99.41      7.93 o
 -14   2   4       85.35       87.46      7.16 o
 -13   2   4       89.97       66.89      5.99 o
 -12   2   4        0.05        2.77      2.82 o
 -11   2   4       16.61       13.22      3.75 o
 -10   2   4     1153.31     1184.07     19.71 o
  -9   2   4      134.25      161.95      7.15 o
  -8   2   4      932.79     1098.00     28.70 o
  -7   2   4      584.03      646.52     21.73 o
  -6   2   4        6.92       11.44      1.09 o
  -5   2   4     1534.60     1610.83     20.51 o
  -4   2   4      521.64      547.57      7.88 o
  -3   2   4       79.86       92.78      5.46 o
  -2   2   4     2694.06     2831.51     16.98 o
  -1   2   4      608.94      695.32      9.99 o
   0   2   4     1007.45      970.43      9.92 o
   1   2   4      485.54      521.15      8.38 o
   2   2   4      823.93      964.99     10.07 o
   3   2   4      127.81      141.84      4.47 o
   4   2   4      501.05      566.63     10.84 o
   5   2   4       40.31       45.14      4.55 o
   6   2   4      141.90      127.88      6.99 o
   7   2   4        8.14       19.63      3.76 o
   8   2   4        1.26        1.21      4.91 o
   9   2   4       61.45       53.59      5.50 o
  10   2   4        2.51        0.16      3.75 o
  11   2   4      583.46      612.69     17.39 o
  12   2   4       22.37       11.07      9.16 o
  13   2   4      599.49      640.98     30.43 o
  14   2   4      255.41      258.88     14.40 o
  15   2   4      233.68      190.73     12.89 o
  16   2   4      213.85      180.05     13.18 o
  17   2   4        7.24       17.79      6.30 o
  18   2   4       32.47       43.36     10.89 o
  19   2   4        0.79       -2.22      4.74 o
  20   2   4        0.82       10.15      5.93 o
 -22   3   4      328.14      361.03     28.43 o
 -21   3   4       24.55       33.22     11.52 o
 -20   3   4        9.18       15.16      4.82 o
 -19   3   4        5.18        7.81      9.99 o
 -18   3   4        2.01        2.15      4.21 o
 -17   3   4       10.47       29.97      6.13 o
 -16   3   4      241.82      216.92     11.98 o
 -15   3   4      403.75      423.23     15.86 o
 -14   3   4      280.32      258.68     12.02 o
 -13   3   4       60.80       53.74     10.07 o
 -12   3   4      216.89      216.87     16.33 o
 -11   3   4        1.00        5.56      6.30 o
 -10   3   4       53.77       54.28      8.81 o
  -9   3   4       35.72       38.69      4.33 o
  -8   3   4      161.06      116.57      7.32 o
  -7   3   4       72.97       79.59      5.21 o
  -6   3   4      525.99      548.86     15.50 o
  -5   3   4      192.28      195.41      7.32 o
  -4   3   4      597.44      672.01     17.39 o
  -3   3   4      213.05      231.94      6.19 o
  -2   3   4      335.71      348.15      7.69 o
  -1   3   4       17.64       41.82      3.54 o
   0   3   4       34.68       26.84      2.65 o
   1   3   4     3039.24     3058.37     24.21 o
   2   3   4      429.91      400.53      9.34 o
   3   3   4        1.09        6.51      3.01 o
   4   3   4      248.45      288.36     10.28 o
   5   3   4      112.13      132.42      7.40 o
   6   3   4      387.63      342.22     11.93 o
   7   3   4       29.88       39.60      4.93 o
   8   3   4       36.97       47.29      5.50 o
   9   3   4       70.27       82.91      6.80 o
  10   3   4      111.46      105.24      7.75 o
  11   3   4      254.22      231.36     19.21 o
  12   3   4     1190.16     1147.78     25.24 o
  13   3   4        1.89        3.46      4.05 o
  14   3   4     1338.29     1288.72     27.98 o
  15   3   4       60.90       70.59     12.55 o
  16   3   4       35.96       40.47     14.78 o
  17   3   4        0.02        1.94      6.77 o
  18   3   4        0.01        9.46      5.58 o
  19   3   4        8.72       15.56      7.07 o
 -20   4   4        0.51       11.80      8.99 o
 -19   4   4        0.10       -6.33      7.20 o
 -18   4   4       34.82       33.81     10.89 o
 -17   4   4       13.25       21.82      9.22 o
 -16   4   4      101.53      108.37      9.41 o
 -15   4   4       32.56       27.80      5.64 o
 -14   4   4      420.61      352.87     24.42 o
 -13   4   4       59.25       80.12     12.66 o
 -12   4   4       74.23       74.64     12.27 o
 -11   4   4      137.45      157.19     15.40 o
 -10   4   4       30.30       27.90      2.77 o
  -9   4   4        1.83        6.14      1.93 o
  -8   4   4      104.02      110.65      4.99 o
  -7   4   4       73.70       72.85      5.96 o
  -6   4   4        1.54        6.88      2.70 o
  -5   4   4       58.94       60.82      5.37 o
  -4   4   4        4.39       -0.04      2.38 o
  -3   4   4      449.61      423.43     10.08 o
  -2   4   4      658.47      674.66     16.66 o
  -1   4   4      262.15      239.34     12.65 o
   0   4   4      155.04      149.25      6.96 o
   1   4   4        0.98        3.55      2.92 o
   2   4   4       52.33       62.88      6.98 o
   3   4   4       62.04       76.55      6.35 o
   4   4   4      183.56      191.78      9.62 o
   5   4   4       34.51       25.35      6.14 o
   6   4   4        4.95       12.20      3.93 o
   7   4   4       15.65       19.88      4.29 o
   8   4   4       40.26       51.84      5.94 o
   9   4   4      223.41      195.09     10.86 o
  10   4   4        0.01        3.71      3.98 o
  11   4   4      466.00      439.98     16.20 o
  12   4   4      233.33      251.38     12.58 o
  13   4   4       42.48       48.99      6.37 o
  14   4   4        3.74        6.07      6.19 o
  15   4   4       52.22       57.26     12.41 o
  16   4   4      101.37      130.90     17.52 o
  17   4   4      107.83      116.73     16.75 o
  18   4   4       24.48       53.88     13.49 o
 -17   5   4      109.30      130.71     18.36 o
 -16   5   4       24.18       45.88     12.47 o
 -15   5   4       52.09       62.64     12.99 o
 -14   5   4      132.93      152.08     17.76 o
 -13   5   4        8.26       10.18      8.11 o
 -12   5   4       12.64       16.46      7.99 o
 -11   5   4       69.59       65.51     11.48 o
 -10   5   4        4.51        8.14      6.21 o
  -9   5   4       10.23        2.68      6.62 o
  -8   5   4       28.39       32.97      9.17 o
  -7   5   4        3.93       20.46      7.27 o
  -6   5   4      177.60      221.89     18.77 o
  -5   5   4      276.73      320.07     22.01 o
  -4   5   4      129.36      111.74     13.85 o
  -3   5   4      344.89      300.78     13.04 o
  -2   5   4       93.96       81.79     10.11 o
  -1   5   4      261.51      226.43     11.42 o
   0   5   4       28.41       28.94      4.81 o
   1   5   4        3.37        6.99      4.22 o
   2   5   4        3.98        6.25      8.98 o
   3   5   4      122.27      103.34     22.14 o
   4   5   4      128.65      132.24      9.00 o
   5   5   4        2.24        4.46      3.69 o
   6   5   4       46.85       58.30      9.33 o
   7   5   4        5.74        6.76      3.82 o
   8   5   4        0.60        6.58      4.42 o
   9   5   4       58.21       57.61      7.06 o
  10   5   4       89.57       80.71      7.68 o
  11   5   4       49.68       54.81     11.60 o
  12   5   4        0.49        3.68      6.87 o
  13   5   4        4.82       -0.20      6.27 o
  14   5   4        3.10       23.39     10.15 o
  15   5   4       19.94       29.42     10.41 o
 -14   6   4      105.11      127.99     18.11 o
 -13   6   4        0.67       -9.65      9.65 o
 -12   6   4       47.74       34.10      9.45 o
 -11   6   4       28.12       26.30      9.45 o
 -10   6   4       31.94       32.75     10.47 o
  -9   6   4        0.23        1.89      6.71 o
  -8   6   4        6.56        6.82      6.72 o
  -7   6   4       87.11       78.89     13.43 o
  -6   6   4       11.37       18.98      8.81 o
  -5   6   4       98.00      106.12     15.70 o
  -4   6   4      159.67      166.67     17.55 o
  -3   6   4        8.55       15.52      8.94 o
  -2   6   4        1.54        4.59      7.07 o
  -1   6   4        0.47        4.07      5.97 o
   0   6   4      255.49      270.99     13.77 o
   1   6   4        8.46        3.54      4.20 o
   2   6   4      444.12      410.77     16.87 o
   3   6   4        5.31       11.92     13.77 o
   4   6   4      140.91      152.39     10.63 o
   5   6   4        3.42        4.19      3.97 o
   6   6   4      106.66      109.13      9.41 o
   7   6   4        4.40       11.96      5.02 o
   8   6   4      233.50      213.20     19.45 o
   9   6   4      117.73      109.25     15.63 o
  10   6   4       83.09      116.70     16.53 o
  11   6   4       14.60       30.09      9.56 o
  12   6   4        9.16        3.35      7.65 o
  13   6   4       28.86       15.84      7.50 o
  -9   7   4       88.61      115.74     17.08 o
  -8   7   4       29.11       44.73     11.82 o
  -7   7   4       32.22       21.10     10.44 o
  -6   7   4       10.24       12.11      8.28 o
  -5   7   4        2.43       -2.52      6.69 o
  -4   7   4      191.44      160.59     19.50 o
  -3   7   4        1.65       -5.08      7.67 o
  -2   7   4      155.45      117.39     16.57 o
  -1   7   4        9.84       22.67      8.63 o
   0   7   4       53.97       82.07     13.17 o
   1   7   4       71.62       80.33      8.88 o
   2   7   4       86.48       73.78      8.78 o
   3   7   4        2.41        1.59      7.50 o
   4   7   4       31.17       28.96      6.27 o
   5   7   4       46.29       44.00     10.53 o
   6   7   4        1.60       -0.22      5.94 o
   7   7   4        2.18       -1.71      7.41 o
   8   7   4        7.02        6.77      8.88 o
   9   7   4       40.97       73.07     14.34 o
   0   8   4        0.01        5.75      7.81 o
   1   8   4        0.44       -4.26      7.73 o
 -26   1   5       10.58       18.44      9.13 o
 -25   1   5       13.37       27.80      7.35 o
 -24   1   5       13.44       12.38      5.56 o
 -23   1   5       39.06       37.17      6.83 o
 -22   1   5       18.26       10.65      5.15 o
 -21   1   5        2.05       -1.33      7.90 o
 -20   1   5        1.49        5.91      3.19 o
 -19   1   5       33.54       31.01      4.52 o
 -18   1   5      132.25      126.94      7.59 o
 -17   1   5       28.84       29.52      4.28 o
 -16   1   5        8.69        7.94      3.24 o
 -15   1   5      164.70      158.08      5.37 o
 -14   1   5        0.07        1.12      1.92 o
 -13   1   5      122.74      129.30      4.77 o
 -12   1   5        7.69        5.28      2.37 o
 -11   1   5       39.30       48.25      4.42 o
 -10   1   5       17.56       24.98      2.98 o
  -9   1   5     4867.81     5109.61     29.79 o
  -8   1   5      278.21      283.00      7.62 o
  -7   1   5      608.12      640.53      7.42 o
  -6   1   5       77.08       73.97      3.56 o
  -5   1   5     3441.78     3518.49     13.19 o
  -4   1   5     1567.68     1436.73      8.37 o
  -3   1   5    29329.85    27510.10     45.53 o
  -2   1   5     2285.89     2197.68     13.59 o
  -1   1   5     7287.06     7151.37     23.44 o
   0   1   5     2337.11     2302.97     12.16 o
   1   1   5      174.97      182.36      3.98 o
   2   1   5      369.89      369.68      5.57 o
   3   1   5      374.83      371.62      5.61 o
   4   1   5       41.98       44.38      2.52 o
   5   1   5      734.45      726.99     15.35 o
   6   1   5      379.95      448.38     12.76 o
   7   1   5      118.09      135.68      7.68 o
   8   1   5       79.79       73.48      6.25 o
   9   1   5      601.91      618.66     16.80 o
  10   1   5      813.20      827.65     30.58 o
  11   1   5      515.71      475.85     15.83 o
  12   1   5       30.81       26.12      5.24 o
  13   1   5      175.34      168.31     11.29 o
  14   1   5      138.33       95.61      9.52 o
  15   1   5     1123.35     1039.02     39.14 o
  16   1   5        2.43        7.14      5.59 o
  17   1   5      259.36      280.62     16.75 o
  18   1   5       12.39       17.55      6.24 o
  19   1   5        4.78       16.45      6.10 o
  20   1   5       70.25       75.43     10.50 o
 -23   2   5       38.62       37.70      7.03 o
 -22   2   5        9.01       13.01     10.78 o
 -21   2   5        4.53        6.11      9.52 o
 -20   2   5       60.01       47.81      5.57 o
 -19   2   5        6.91        8.99      3.07 o
 -18   2   5       14.53       15.84      7.88 o
 -17   2   5       83.87       79.84      7.29 o
 -16   2   5       69.38       92.53     17.07 o
 -15   2   5        3.32        2.68      5.45 o
 -14   2   5      234.01      210.66     10.21 o
 -13   2   5      372.62      350.18     12.24 o
 -12   2   5       46.73       39.98      4.49 o
 -11   2   5      318.52      345.01     10.87 o
 -10   2   5        0.01        1.76      2.17 o
  -9   2   5      234.29      231.86      7.92 o
  -8   2   5      359.44      347.11      8.67 o
  -7   2   5       93.77       79.73      3.95 o
  -6   2   5      240.01      210.40      5.80 o
  -5   2   5      106.74      109.40      5.00 o
  -4   2   5      504.76      464.09      5.92 o
  -3   2   5     2659.89     2632.90     15.81 o
  -2   2   5     5090.14     5172.44     27.68 o
  -1   2   5     1452.38     1471.52     12.55 o
   0   2   5      369.90      368.56      7.09 o
   1   2   5     1777.07     1786.09     14.70 o
   2   2   5        2.99        3.25      1.82 o
   3   2   5     1919.26     1963.84     19.75 o
   4   2   5        8.32        1.50      1.82 o
   5   2   5      741.24      740.71     16.20 o
   6   2   5      325.28      359.07     11.76 o
   7   2   5       10.42       14.80      3.27 o
   8   2   5       51.86       51.82      5.52 o
   9   2   5       67.29       83.64      7.58 o
  10   2   5      414.29      392.20     14.37 o
  11   2   5      403.26      368.68     14.31 o
  12   2   5     1631.28     1549.18     29.69 o
  13   2   5      183.35      185.94     17.80 o
  14   2   5      302.04      279.43     15.25 o
  15   2   5        3.30        4.50      7.33 o
  16   2   5       30.97       38.53      7.49 o
  17   2   5      112.77      114.96     11.64 o
  18   2   5       24.03       18.55      5.75 o
  19   2   5        4.09        3.93      5.18 o
 -22   3   5       86.98       81.27     14.77 o
 -21   3   5       23.90       28.93     10.07 o
 -20   3   5        5.37        4.96      6.79 o
 -19   3   5       33.07       33.39      5.96 o
 -18   3   5        4.54       -2.33      3.48 o
 -17   3   5       25.82       20.89      7.88 o
 -16   3   5       12.07        7.50      3.74 o
 -15   3   5     1329.96     1301.52     26.61 o
 -14   3   5       54.53       44.02      6.23 o
 -13   3   5      425.97      440.06     14.73 o
 -12   3   5       30.00       30.83      4.42 o
 -11   3   5        9.63       22.79      7.18 o
 -10   3   5       65.56       69.89      5.32 o
  -9   3   5       23.55       28.00      3.48 o
  -8   3   5        2.38        0.95      0.62 o
  -7   3   5        0.25       -0.32      2.50 o
  -6   3   5      246.30      280.75      8.77 o
  -5   3   5        7.40       15.82      6.00 o
  -4   3   5      115.16      140.09      5.89 o
  -3   3   5        0.06       -0.73      1.96 o
  -2   3   5       73.93       64.27      3.43 o
  -1   3   5       40.44       51.91      3.04 o
   0   3   5      423.14      416.50      8.89 o
   1   3   5      190.91      191.89      7.46 o
   2   3   5      308.09      340.78      8.72 o
   3   3   5      219.01      268.68     11.23 o
   4   3   5      225.84      239.29      9.93 o
   5   3   5       64.76       69.62      5.91 o
   6   3   5        0.77        2.49      2.98 o
   7   3   5       64.08       61.10      5.93 o
   8   3   5       64.27       59.81      7.01 o
   9   3   5      555.84      508.20     16.30 o
  10   3   5     1884.70     1835.70     33.72 o
  11   3   5      183.85      193.98     10.99 o
  12   3   5      340.21      328.79     14.33 o
  13   3   5      447.11      478.39     17.53 o
  14   3   5        6.44       -1.07      8.82 o
  15   3   5        0.06       -1.22      6.57 o
  16   3   5       34.26       39.65      7.05 o
  17   3   5        3.09        8.17      5.94 o
  18   3   5        0.20        0.23      5.06 o
  19   3   5        0.02        5.81      8.18 o
 -20   4   5       10.72       18.53      9.68 o
 -19   4   5        4.19       -3.55      6.63 o
 -18   4   5       18.88       22.66     10.20 o
 -17   4   5       78.98       76.78     14.05 o
 -16   4   5       21.23       15.78      8.00 o
 -15   4   5        0.92        8.82      4.06 o
 -14   4   5      398.63      359.84     14.92 o
 -13   4   5      155.37      153.92     16.81 o
 -12   4   5       15.17       11.76      7.96 o
 -11   4   5       17.88        2.82      5.53 o
 -10   4   5      269.99      276.60     20.16 o
  -9   4   5      248.64      225.12     28.42 o
  -8   4   5       34.67       40.85      6.99 o
  -7   4   5        2.24        2.51      2.75 o
  -6   4   5       12.70       16.41      5.60 o
  -5   4   5      781.60      727.20     16.06 o
  -4   4   5       80.80       77.42      6.11 o
  -3   4   5        5.28       12.47      2.47 o
  -2   4   5       79.56       73.25      4.38 o
  -1   4   5      165.81      159.21      7.00 o
   0   4   5       13.37       11.66      3.32 o
   1   4   5        6.27        5.91      3.43 o
   2   4   5       74.03       83.23      6.69 o
   3   4   5      369.60      376.52     13.32 o
   4   4   5       62.88       64.85      5.89 o
   5   4   5      100.43      118.16      8.07 o
   6   4   5       64.36       61.99      6.50 o
   7   4   5       26.30       21.12      6.65 o
   8   4   5      323.61      328.97     13.73 o
   9   4   5     1112.74     1083.28     25.09 o
  10   4   5       65.95       69.57      7.68 o
  11   4   5       77.73       65.40      6.97 o
  12   4   5       60.76       59.15      7.31 o
  13   4   5        1.23        4.46      3.86 o
  14   4   5       53.73       57.85     12.65 o
  15   4   5        0.10       12.35      8.85 o
  16   4   5        2.54        4.27      6.96 o
  17   4   5       54.05       63.66     14.51 o
 -17   5   5        1.18        1.53      6.37 o
 -16   5   5        0.38        7.13      8.13 o
 -15   5   5      299.38      286.09     24.36 o
 -14   5   5        7.19        8.50      8.81 o
 -13   5   5       93.58      104.86     15.01 o
 -12   5   5       23.77        2.53      7.38 o
 -11   5   5        3.41       10.67      7.41 o
 -10   5   5        0.07       -4.28      7.74 o
  -9   5   5        1.92       -6.53      6.53 o
  -8   5   5        5.65       -1.15      6.84 o
  -7   5   5      494.67      513.23     28.22 o
  -6   5   5       13.10       19.24      8.44 o
  -5   5   5     1010.00      977.82     37.48 o
  -4   5   5      184.87      188.38     17.07 o
  -3   5   5       15.26       12.58     10.63 o
  -2   5   5      300.32      290.42     13.15 o
  -1   5   5        9.81        5.39      3.21 o
   0   5   5     1220.98     1223.70     48.33 o
   1   5   5      315.96      309.67     13.17 o
   2   5   5       98.67       90.69      7.65 o
   3   5   5      147.63      148.03      9.70 o
   4   5   5       14.98       16.85      4.38 o
   5   5   5      123.00      108.04      8.48 o
   6   5   5      411.99      391.47     15.81 o
   7   5   5       63.14       53.73      6.60 o
   8   5   5      726.33      708.49     21.41 o
   9   5   5        7.68       13.92      4.90 o
  10   5   5        7.30       11.16      5.70 o
  11   5   5       70.71       82.49     13.27 o
  12   5   5       20.61       23.75      8.69 o
  13   5   5       32.56       35.26     10.87 o
  14   5   5      154.71      186.87     20.35 o
  15   5   5        2.53        4.65      7.83 o
 -14   6   5      177.32      199.91     21.82 o
 -13   6   5       75.55       74.57     14.70 o
 -12   6   5        2.89       -7.53     10.00 o
 -11   6   5        2.93       -6.82      6.82 o
 -10   6   5       75.03       69.60     13.04 o
  -9   6   5       23.18       30.55      9.53 o
  -8   6   5        1.60       10.18      7.65 o
  -7   6   5        9.25       13.38      8.60 o
  -6   6   5      159.91      156.99     18.73 o
  -5   6   5       54.59       50.12     11.51 o
  -4   6   5       76.83       94.40     14.13 o
  -3   6   5      257.03      232.80     20.43 o
  -2   6   5        1.41       -4.30      4.30 o
  -1   6   5        2.15        4.98      4.19 o
   0   6   5        0.26        4.30      3.99 o
   1   6   5       30.42       32.65      6.02 o
   2   6   5       87.03       86.17      8.57 o
   3   6   5       47.34       46.19      6.72 o
   4   6   5      137.68      122.48      9.70 o
   5   6   5       16.34       14.18      5.64 o
   6   6   5       38.60       31.75      6.25 o
   7   6   5        1.75        7.40      5.18 o
   8   6   5        0.00        7.43      5.26 o
   9   6   5        2.01       -7.86      7.86 o
  10   6   5        0.15        2.69      6.81 o
  11   6   5        0.17       -6.24      7.29 o
  12   6   5        0.08        8.41      9.82 o
  -8   7   5        5.67       11.47      8.68 o
  -7   7   5        0.00       18.49      9.84 o
  -6   7   5       26.39       11.18      8.83 o
  -5   7   5       28.09       26.30      9.06 o
  -4   7   5       37.62       54.72     13.41 o
  -3   7   5      199.94      207.48     22.43 o
  -2   7   5      122.47       99.87     14.84 o
  -1   7   5        5.19       37.88     11.54 o
   0   7   5      148.42      151.74     16.70 o
   1   7   5       66.08       80.93     12.60 o
   2   7   5       60.70       34.42      8.79 o
   3   7   5       26.44       23.08      7.97 o
   4   7   5       54.57       54.10      8.10 o
   5   7   5        2.27       -4.32      4.48 o
   6   7   5       14.30       10.86      7.33 o
   7   7   5        8.13       17.67      9.20 o
   8   7   5        0.50        5.22      7.19 o
   9   7   5        6.18       -0.93      7.84 o
 -26   0   6      193.90      224.71     22.12 o
 -25   0   6      109.00      143.24     17.48 o
 -24   0   6       14.74       21.67      8.39 o
 -23   0   6      171.09      171.49     17.80 o
 -22   0   6      225.04      223.89     19.28 o
 -21   0   6      845.94      844.51     35.41 o
 -20   0   6     1001.29      967.42     36.62 o
 -19   0   6     1867.44     1905.14     33.79 o
 -18   0   6     2385.01     2410.20     43.75 o
 -17   0   6      472.51      466.14     16.33 o
 -16   0   6      118.32      129.42      8.54 o
 -15   0   6        8.34        9.61      3.47 o
 -14   0   6       46.70       65.97      5.90 o
 -13   0   6       33.27       26.87      3.99 o
 -12   0   6        4.17       16.70      3.37 o
 -11   0   6      768.02      753.17     16.74 o
 -10   0   6     1540.41     1564.91     17.50 o
  -9   0   6     6270.81     6687.38     49.36 o
  -8   0   6        8.97       11.37      2.08 o
  -7   0   6      159.17      139.38      4.15 o
  -6   0   6      151.98      183.65      4.52 o
  -5   0   6      411.86      457.35      6.76 o
  -4   0   6     2716.00     2639.48     14.15 o
  -3   0   6      724.27      830.24      9.64 o
  -2   0   6     1978.49     1887.91     15.05 o
  -1   0   6     1250.00     1164.16     15.75 o
   0   0   6        0.05        5.83      2.69 o
   1   0   6      102.71       92.70      5.32 o
   2   0   6     1882.21     1995.14     30.63 o
   3   0   6      811.59      833.52     15.65 o
   4   0   6     3492.98     3821.98     49.83 o
   5   0   6     9767.08    10566.49     85.33 o
   6   0   6      246.15      263.99     14.52 o
   7   0   6      786.57      923.83     29.00 o
   8   0   6      953.27     1046.00     32.13 o
   9   0   6      104.80       87.69     10.62 o
  10   0   6      415.29      407.09     22.05 o
  11   0   6        7.29        2.95      5.53 o
  12   0   6       34.69       31.26      9.13 o
  13   0   6      334.00      341.74     22.78 o
  14   0   6      151.30      136.67     16.17 o
  15   0   6     1457.83     1354.02     47.99 o
  16   0   6      137.44      137.81     17.29 o
  17   0   6       38.88       39.78     10.70 o
  18   0   6        7.61        9.05      8.88 o
  19   0   6        3.76       12.74      9.11 o
 -25   1   6       52.96       67.35      9.15 o
 -24   1   6       43.33       55.41      8.39 o
 -23   1   6       29.99       22.65      6.12 o
 -22   1   6      109.73      126.30     10.72 o
 -21   1   6      449.15      456.27     14.82 o
 -20   1   6       89.36       94.53      7.00 o
 -19   1   6        8.81       11.62      4.82 o
 -18   1   6      794.27      760.68     17.19 o
 -17   1   6      112.95      110.10      8.46 o
 -16   1   6      993.95      957.80     20.45 o
 -15   1   6       17.57       21.04      2.95 o
 -14   1   6       22.11       25.73      4.11 o
 -13   1   6       65.42       63.77      5.50 o
 -12   1   6      251.74      299.06      5.83 o
 -11   1   6      191.20      161.23      4.83 o
 -10   1   6        9.40       16.47      2.46 o
  -9   1   6     1217.10     1324.89     11.18 o
  -8   1   6      316.47      305.35      6.87 o
  -7   1   6       59.57       57.73      2.93 o
  -6   1   6      543.25      595.15      9.76 o
  -5   1   6        4.79       15.06      2.39 o
  -4   1   6      187.13      218.45      3.76 o
  -3   1   6       78.97      119.34      3.35 o
  -2   1   6     2246.15     2195.77     10.11 o
  -1   1   6     2084.47     2179.72     11.03 o
   0   1   6      387.20      373.13      5.94 o
   1   1   6     1341.06     1517.43     11.78 o
   2   1   6      223.23      195.82      4.49 o
   3   1   6     1139.49     1181.17     18.67 o
   4   1   6     1542.96     1562.43     22.52 o
   5   1   6        5.15       19.13      4.22 o
   6   1   6     1655.08     1760.45     26.30 o
   7   1   6      232.64      230.90     10.29 o
   8   1   6       12.34       16.37      4.09 o
   9   1   6      669.06      667.03     18.38 o
  10   1   6        0.00       -4.35      4.35 o
  11   1   6       35.25       33.91      7.09 o
  12   1   6        0.99        6.70      4.75 o
  13   1   6        4.77        6.57      4.88 o
  14   1   6       62.47       53.39      9.11 o
  15   1   6       31.12       31.45      6.59 o
  16   1   6        3.63        7.84      8.22 o
  17   1   6        4.60       14.57      6.63 o
  18   1   6       10.30       13.12      6.39 o
  19   1   6        2.71       12.16      7.41 o
 -24   2   6       14.31       19.77     10.03 o
 -23   2   6       77.87      107.08     15.35 o
 -22   2   6        0.89        3.99      7.28 o
 -21   2   6       19.61       19.68      4.15 o
 -20   2   6        2.31        1.40      3.10 o
 -19   2   6        1.12       -1.05      3.55 o
 -18   2   6      135.50      128.06     10.28 o
 -17   2   6       32.33       28.47      5.03 o
 -16   2   6      263.13      273.59     12.26 o
 -15   2   6       14.59       14.37      5.30 o
 -14   2   6      359.32      367.12     12.79 o
 -13   2   6        1.00        5.99      3.33 o
 -12   2   6       55.83       40.76      4.27 o
 -11   2   6        0.10        1.10      2.45 o
 -10   2   6     1786.78     1741.33     21.21 o
  -9   2   6      388.79      420.44      9.57 o
  -8   2   6     2760.88     2722.27     55.20 o
  -7   2   6       25.19       11.87      0.89 o
  -6   2   6       76.88      103.91      4.29 o
  -5   2   6      728.63      763.45     12.22 o
  -4   2   6     1639.10     1690.40     16.72 o
  -3   2   6      112.19       78.78      2.11 o
  -2   2   6       91.94       59.21      3.01 o
  -1   2   6      294.51      261.31      5.05 o
   0   2   6       70.09       71.16      3.19 o
   1   2   6       98.22      122.73      4.74 o
   2   2   6      228.56      230.44      7.10 o
   3   2   6      337.71      344.89      8.59 o
   4   2   6      144.95      142.56      7.80 o
   5   2   6      186.03      196.71      8.91 o
   6   2   6       91.89      105.33      8.99 o
   7   2   6      130.07      141.32      5.01 o
   8   2   6      159.81      123.53      6.31 o
   9   2   6     1182.08     1162.36     24.57 o
  10   2   6      104.46      104.59      8.65 o
  11   2   6      333.16      321.61     13.88 o
  12   2   6       67.12       59.35      7.62 o
  13   2   6       61.70       32.25      9.45 o
  14   2   6       23.44       20.52      7.29 o
  15   2   6        2.96        1.32      5.79 o
  16   2   6        1.55        9.05      5.33 o
  17   2   6        1.91        8.92      6.23 o
  18   2   6        1.07       -0.24      5.22 o
  19   2   6        0.28       -7.28      7.28 o
 -22   3   6       88.70       92.42     15.45 o
 -21   3   6       10.33       12.24      9.22 o
 -20   3   6      175.46      177.85     18.55 o
 -19   3   6      132.18      143.21     16.74 o
 -18   3   6        2.08        8.04      5.75 o
 -17   3   6       15.98       16.15      4.12 o
 -16   3   6        7.67       14.15      4.14 o
 -15   3   6      127.60      114.04      8.33 o
 -14   3   6     1140.92     1063.07     33.20 o
 -13   3   6        2.23        7.71      7.89 o
 -12   3   6       89.06       87.03      6.21 o
 -11   3   6      468.28      463.09     12.73 o
 -10   3   6        0.30        0.27      1.51 o
  -9   3   6       53.47       55.39      6.21 o
  -8   3   6       68.22       57.66      4.89 o
  -7   3   6      296.00      301.51      5.91 o
  -6   3   6      764.61      808.24     19.24 o
  -5   3   6      768.20      808.19     12.60 o
  -4   3   6      565.93      528.03      8.05 o
  -3   3   6        5.32        8.71      1.94 o
  -2   3   6      305.92      379.63      7.10 o
  -1   3   6     1315.13     1367.17     14.06 o
   0   3   6       75.55       69.80      4.81 o
   1   3   6      152.91      155.27      7.73 o
   2   3   6      160.06      148.09      6.08 o
   3   3   6       30.69       42.78      4.82 o
   4   3   6      117.83      121.54      7.46 o
   5   3   6      129.53      157.10      8.60 o
   6   3   6        0.16        3.99      3.28 o
   7   3   6      211.43      212.58     10.50 o
   8   3   6        1.81        5.34      4.04 o
   9   3   6      673.08      656.15     19.21 o
  10   3   6     2869.96     2828.70     40.15 o
  11   3   6      389.93      355.12     18.82 o
  12   3   6      274.51      272.81     13.81 o
  13   3   6       51.04       32.19      5.23 o
  14   3   6       68.19       86.37      8.68 o
  15   3   6        0.09       10.32      7.80 o
  16   3   6        2.19       19.62      6.51 o
  17   3   6        0.03       -1.17      8.33 o
  18   3   6       22.96       26.16     11.24 o
 -20   4   6        0.39       -0.32      6.33 o
 -19   4   6       10.59       30.90     11.43 o
 -18   4   6        0.16       -6.59      6.59 o
 -17   4   6       22.61       31.12     10.27 o
 -16   4   6       48.62       52.33     12.24 o
 -15   4   6      147.87      181.63     18.63 o
 -14   4   6       21.57       17.55      6.83 o
 -13   4   6      136.32      112.49      8.75 o
 -12   4   6        6.73        4.55      5.75 o
 -11   4   6      255.81      227.63     18.64 o
 -10   4   6        0.00       -0.87      6.01 o
  -9   4   6      245.11      196.36     22.81 o
  -8   4   6        0.00        0.79      5.33 o
  -7   4   6        0.00        2.40      7.19 o
  -6   4   6       23.64       18.91      3.13 o
  -5   4   6       91.86       90.97      6.42 o
  -4   4   6       24.38       26.75      2.73 o
  -3   4   6      309.93      294.48      8.10 o
  -2   4   6        4.74       12.81      2.44 o
  -1   4   6       68.79       75.26      4.28 o
   0   4   6       26.79       35.88      4.65 o
   1   4   6      660.90      662.06     16.99 o
   2   4   6       53.93       60.32      8.80 o
   3   4   6       24.36       31.35     10.32 o
   4   4   6       41.38       37.15      5.15 o
   5   4   6       19.00       18.99      7.35 o
   6   4   6      267.65      253.51     14.51 o
   7   4   6      298.49      277.90     12.94 o
   8   4   6        8.71        7.49      6.06 o
   9   4   6      398.38      397.53     15.95 o
  10   4   6        0.20        3.07      4.95 o
  11   4   6      497.33      498.35     30.34 o
  12   4   6        1.02        5.60      4.72 o
  13   4   6      189.14      193.75     12.32 o
  14   4   6       55.85       71.30     13.17 o
  15   4   6       39.48       53.26     12.69 o
  16   4   6       34.99       25.88     10.09 o
 -17   5   6       20.54       12.08      9.28 o
 -16   5   6        1.86        6.65      7.53 o
 -15   5   6        3.32       16.78     10.63 o
 -14   5   6       15.83       38.11     10.92 o
 -13   5   6        7.82        5.29      7.17 o
 -12   5   6       42.85       32.00      9.51 o
 -11   5   6       20.02        8.83      6.31 o
 -10   5   6       13.95        9.44      6.46 o
  -9   5   6       25.63       12.48      6.41 o
  -8   5   6       89.51       85.35     12.82 o
  -7   5   6       20.79       27.05      9.14 o
  -6   5   6      169.71      169.99     17.88 o
  -5   5   6        3.29        7.08      6.11 o
  -4   5   6        4.17        2.36      6.57 o
  -3   5   6       57.17       54.26      6.46 o
  -2   5   6      233.33      251.61     11.46 o
  -1   5   6        7.37        6.56      6.51 o
   0   5   6        1.40        7.00      3.83 o
   1   5   6       15.53        7.63      3.97 o
   2   5   6        3.26        1.78      3.79 o
   3   5   6       47.65       43.81      5.97 o
   4   5   6        0.93        8.31      3.97 o
   5   5   6      215.66      194.96     11.24 o
   6   5   6       97.26       84.56     12.55 o
   7   5   6       49.52       37.53      6.07 o
   8   5   6       15.52       16.64      4.83 o
   9   5   6       56.89       68.21     14.40 o
  10   5   6       19.02       10.24      4.52 o
  11   5   6        0.75        1.20      5.39 o
  12   5   6       11.49       14.72      7.31 o
  13   5   6       32.45       37.02     11.06 o
  14   5   6       10.69       17.02     10.52 o
 -14   6   6       60.39       72.46     14.91 o
 -13   6   6        2.26       -9.61     10.01 o
 -12   6   6        4.61        0.53      8.29 o
 -11   6   6        0.03       -0.52      7.39 o
 -10   6   6        0.05        8.15      7.69 o
  -9   6   6        0.00        5.42      7.62 o
  -8   6   6       82.88       85.64     14.37 o
  -7   6   6      546.21      560.20     32.92 o
  -6   6   6       18.16       29.12      9.97 o
  -5   6   6       52.04       64.51     12.46 o
  -4   6   6       15.59        3.56      7.11 o
  -3   6   6       44.81       38.99      9.08 o
  -2   6   6      173.09      165.85     13.63 o
  -1   6   6      174.20      165.45     10.74 o
   0   6   6       70.64       62.29      7.27 o
   1   6   6      309.21      321.83     17.07 o
   2   6   6       57.75       44.80      6.43 o
   3   6   6        2.71       -0.16      7.25 o
   4   6   6       77.98       91.82      8.82 o
   5   6   6      142.25      144.88     10.87 o
   6   6   6      129.82      135.94     10.55 o
   7   6   6      194.45      223.41     13.48 o
   8   6   6        0.47       -3.81      4.32 o
   9   6   6        4.93       12.52      8.67 o
  10   6   6        4.74        9.01      7.13 o
  11   6   6       20.96       34.87     10.84 o
  12   6   6      175.51      198.47     21.43 o
  -8   7   6       43.31       49.41     12.65 o
  -7   7   6        4.11       13.99     10.04 o
  -6   7   6        2.85        1.64      7.71 o
  -5   7   6       83.26      107.93     16.90 o
  -4   7   6        1.18       17.70      7.35 o
  -3   7   6       80.87       92.38     15.07 o
  -2   7   6      144.68      140.94     17.16 o
  -1   7   6       27.31       36.27     10.42 o
   0   7   6        0.19        9.81      7.56 o
   1   7   6       15.72       18.56      7.40 o
   2   7   6       67.18       73.76     12.50 o
   3   7   6       11.48        5.67      6.39 o
   4   7   6      112.15      108.50     14.69 o
   5   7   6        5.87        0.22      6.35 o
   8   7   6        9.00       11.32      8.15 o
   9   7   6        0.05        4.12      7.37 o
 -25   1   7        1.77       15.52      8.88 o
 -24   1   7       25.16       44.69     14.13 o
 -23   1   7        0.31        2.01      4.85 o
 -22   1   7        0.49        2.42      3.63 o
 -21   1   7      207.78      208.01     10.05 o
 -20   1   7      399.91      384.06     13.14 o
 -19   1   7      228.08      231.90     10.06 o
 -18   1   7      194.40      187.39      8.75 o
 -17   1   7        1.26        2.46      3.39 o
 -16   1   7        0.01        4.80      2.95 o
 -15   1   7       18.46       26.03      4.28 o
 -14   1   7       17.81       16.38      1.98 o
 -13   1   7       77.30       85.69      3.44 o
 -12   1   7      354.83      353.53      6.33 o
 -11   1   7      676.15      698.07     11.29 o
 -10   1   7     1041.38     1088.52     17.02 o
  -9   1   7      118.00       94.26      2.68 o
  -8   1   7      690.25      706.82      6.42 o
  -7   1   7      202.94      231.16      3.85 o
  -6   1   7     2864.45     2797.65     14.12 o
  -5   1   7      240.35      262.89      4.53 o
  -4   1   7      116.46      131.98      3.86 o
  -3   1   7      133.02      148.67      3.19 o
  -2   1   7        8.20       13.29      1.66 o
  -1   1   7     1920.40     2063.53     11.91 o
   0   1   7      993.56     1051.66     11.58 o
   1   1   7      109.61      124.57      6.19 o
   2   1   7      116.17      122.89      6.36 o
   3   1   7       23.45       41.93      4.46 o
   4   1   7      501.83      523.40     13.86 o
   5   1   7     1512.07     1632.26     25.32 o
   6   1   7      250.51      284.31     11.57 o
   7   1   7      532.27      575.52     16.60 o
   8   1   7      293.26      264.03     18.38 o
   9   1   7      237.14      226.59     11.29 o
  10   1   7      487.92      457.44     16.31 o
  11   1   7       88.44       75.12      7.88 o
  12   1   7       77.34       53.20      7.59 o
  13   1   7       38.48       29.67      6.54 o
  14   1   7      251.38      209.47     13.80 o
  15   1   7       52.92       50.25      7.92 o
  16   1   7      195.52      196.42     17.34 o
  17   1   7        4.74       -4.30      5.28 o
  18   1   7       11.66        9.48     12.58 o
 -24   2   7       60.00       82.36     14.47 o
 -23   2   7       16.56       20.95      9.32 o
 -22   2   7       20.52       27.28      8.85 o
 -21   2   7        3.84        8.21     11.27 o
 -20   2   7        2.57        1.51      3.18 o
 -19   2   7       40.90       47.02      6.23 o
 -18   2   7       72.49       62.17      6.78 o
 -17   2   7       55.54       65.79     11.76 o
 -16   2   7       37.08       29.73      4.50 o
 -15   2   7       69.20       69.61      5.99 o
 -14   2   7      105.83      124.17      8.67 o
 -13   2   7      280.72      310.29     10.66 o
 -12   2   7      135.49      133.65      6.77 o
 -11   2   7       52.59       50.99      5.89 o
 -10   2   7        0.28        2.77      3.59 o
  -9   2   7      111.39      102.74      4.28 o
  -8   2   7       56.66       60.25      2.95 o
  -7   2   7     3095.70     3186.40     26.63 o
  -6   2   7     1743.91     1798.19     19.11 o
  -5   2   7     2596.18     2588.65     21.19 o
  -4   2   7      528.03      511.03     12.15 o
  -3   2   7      710.23      749.44     16.75 o
  -2   2   7     4349.25     4595.96     24.40 o
  -1   2   7      480.53      583.54      8.58 o
   0   2   7       23.86       72.98      6.12 o
   1   2   7      879.46      862.30     14.78 o
   2   2   7     2041.95     2217.49     20.86 o
   3   2   7       73.96       94.51      4.67 o
   4   2   7       98.27      123.46      5.21 o
   5   2   7       75.24       60.80      3.80 o
   6   2   7      453.37      455.10      9.34 o
   7   2   7      239.87      246.19     11.96 o
   8   2   7     1820.97     1830.20     30.65 o
   9   2   7      438.73      466.02     21.78 o
  10   2   7      143.61      152.37     10.05 o
  11   2   7      100.58       67.27      7.38 o
  12   2   7       36.17       34.86      6.04 o
  13   2   7       10.76        8.12      7.48 o
  14   2   7       68.13       52.24      7.63 o
  15   2   7        1.89       -5.04      5.04 o
  16   2   7       20.63       26.44      8.11 o
  17   2   7       33.53       46.76      8.47 o
  18   2   7       53.69       66.27     11.58 o
 -22   3   7        0.61        8.81      7.80 o
 -21   3   7       18.83       11.86      8.21 o
 -20   3   7       27.54       35.06     10.57 o
 -19   3   7       63.07       68.03     12.08 o
 -18   3   7        0.90        2.26      6.57 o
 -17   3   7       22.17       28.14      8.79 o
 -16   3   7      156.61      135.44      8.67 o
 -15   3   7        6.15       13.74      5.76 o
 -14   3   7      314.50      296.03     15.81 o
 -13   3   7      237.88      237.27      9.51 o
 -12   3   7        1.07        5.71      2.81 o
 -11   3   7       21.72       22.31      3.19 o
 -10   3   7        0.16        5.13      1.38 o
  -9   3   7       87.20       73.79      2.95 o
  -8   3   7       18.51       16.90      1.66 o
  -7   3   7        0.59        6.79      1.19 o
  -6   3   7       42.15       42.16      4.49 o
  -5   3   7      869.72      876.48     25.87 o
  -4   3   7      437.84      432.86      5.98 o
  -3   3   7      539.08      570.22      8.11 o
  -2   3   7     1348.02     1412.14     18.60 o
  -1   3   7      332.91      312.65      7.49 o
   0   3   7      746.36      752.76     12.16 o
   1   3   7        5.63        3.51      2.86 o
   2   3   7      206.29      204.60      9.09 o
   3   3   7       57.84       55.71      5.48 o
   4   3   7      115.59      116.22      7.50 o
   5   3   7      158.45      169.78      9.38 o
   6   3   7        7.99        3.40      3.43 o
   7   3   7      393.74      405.47     14.82 o
   8   3   7       68.21       94.54      8.30 o
   9   3   7      115.58      146.45     10.28 o
  10   3   7      406.14      422.74     16.58 o
  11   3   7      429.35      419.84     16.91 o
  12   3   7        0.65        1.87      4.43 o
  13   3   7       91.00       89.31      9.45 o
  14   3   7       21.34       33.44      6.22 o
  15   3   7       17.25       12.07      8.32 o
  16   3   7        3.69        3.85      6.91 o
  17   3   7        2.58        8.84      6.87 o
 -20   4   7       32.26       48.24     13.24 o
 -19   4   7        0.48        3.18      6.82 o
 -18   4   7       14.90       26.97     10.01 o
 -17   4   7      122.55      135.62     16.68 o
 -16   4   7      190.05      222.69     20.84 o
 -15   4   7       13.77        7.97      7.51 o
 -14   4   7      221.03      214.52     19.06 o
 -13   4   7        6.51       16.13      7.60 o
 -12   4   7       11.07        4.31      7.08 o
 -11   4   7        1.94        6.47      6.84 o
 -10   4   7      831.58      868.86     34.99 o
  -9   4   7       10.46        5.39      6.80 o
  -8   4   7      977.37      936.32     35.60 o
  -7   4   7        6.11        2.43      6.49 o
  -6   4   7     1551.04     1540.59     29.75 o
  -5   4   7      188.30      189.49      9.08 o
  -4   4   7      260.42      283.23      6.88 o
  -3   4   7       97.98       75.84      4.63 o
  -2   4   7       26.33       25.42      2.60 o
  -1   4   7       41.10       41.19      3.62 o
   0   4   7      126.63      132.59      7.89 o
   1   4   7      262.57      286.80     13.34 o
   2   4   7      168.09      164.10     13.13 o
   3   4   7        1.87       18.12      4.29 o
   4   4   7       45.60       42.73      5.53 o
   5   4   7      630.48      651.29     18.73 o
   6   4   7        0.00       -2.01      3.85 o
   7   4   7       86.67       99.57      8.37 o
   8   4   7      138.66      125.06      9.27 o
   9   4   7      205.75      230.13     19.53 o
  10   4   7       63.53       67.87      7.74 o
  11   4   7      666.08      642.90     21.49 o
  12   4   7        2.88        3.94      4.29 o
  13   4   7       10.67       12.42      5.13 o
  14   4   7        4.81        7.20      7.24 o
  15   4   7        0.22        4.33      8.24 o
  16   4   7        3.04       11.78     10.47 o
 -17   5   7        0.00        9.20      9.71 o
 -16   5   7       15.63        6.79      9.51 o
 -15   5   7        0.09        8.48      7.94 o
 -14   5   7       19.96       15.59      8.67 o
 -13   5   7       91.05       94.55     13.98 o
 -12   5   7        5.50       -5.96      7.44 o
 -11   5   7        5.97       -5.35      8.68 o
 -10   5   7       24.74       15.54      7.49 o
  -9   5   7       31.83       20.35      7.96 o
  -8   5   7      124.39      120.57     15.54 o
  -7   5   7      999.62      976.96     39.82 o
  -6   5   7       63.43       72.38     11.79 o
  -5   5   7      306.03      275.57     21.47 o
  -4   5   7        0.39       -2.25      4.43 o
  -3   5   7      177.50      160.22      9.11 o
  -2   5   7        0.32        2.12      3.42 o
  -1   5   7      437.22      440.65     15.80 o
   0   5   7       23.73       26.44      4.91 o
   1   5   7      137.98      119.76      8.55 o
   2   5   7      158.76      158.40     12.42 o
   3   5   7        3.06        9.48      3.99 o
   4   5   7        1.18        3.43      4.17 o
   5   5   7      395.40      361.37     31.91 o
   6   5   7        0.02        1.77      4.34 o
   7   5   7      142.78      122.22      9.56 o
   8   5   7       18.05        8.07      4.35 o
   9   5   7       27.78       29.20      5.93 o
  10   5   7       16.33        9.81      8.69 o
  11   5   7       21.10       23.36      5.57 o
  12   5   7        8.58        5.37      7.73 o
  13   5   7        1.56       -2.60      7.56 o
  14   5   7       30.54       35.54     12.02 o
 -13   6   7       95.78      100.32     16.48 o
 -12   6   7        5.81       15.87      9.10 o
 -11   6   7        1.18        9.16      9.07 o
 -10   6   7       33.39       36.20     11.22 o
  -9   6   7        8.79       20.28      9.46 o
  -8   6   7       11.43       19.73      9.12 o
  -7   6   7        4.85       15.60      7.09 o
  -6   6   7       39.89       23.73      9.75 o
  -5   6   7       64.67       59.06     12.35 o
  -4   6   7       28.56       11.46      5.32 o
  -3   6   7       53.84       49.32      7.97 o
  -2   6   7        0.37       -4.18      7.10 o
  -1   6   7        4.34       10.97      7.88 o
   0   6   7        4.57        9.68      6.88 o
   1   6   7       18.83       17.43      6.57 o
   2   6   7       27.12       30.22     14.08 o
   3   6   7      150.51      145.52     10.78 o
   4   6   7       13.53       12.05      6.89 o
   5   6   7      161.69      165.30     11.58 o
   6   6   7       17.30       13.85     10.12 o
   7   6   7       15.00       24.46      7.63 o
   8   6   7        0.64       -0.31      4.61 o
   9   6   7        9.08        9.31      8.52 o
  10   6   7        5.53       15.50      8.61 o
  11   6   7       33.56       34.54      9.94 o
  12   6   7        3.57        4.78      7.34 o
  -7   7   7        3.42        4.08      8.82 o
  -6   7   7       27.28       18.51     18.10 o
  -5   7   7       27.96       16.71      6.64 o
  -4   7   7        0.64        6.40      5.65 o
  -3   7   7        3.07        4.43      8.11 o
  -2   7   7        3.04       10.90      7.39 o
  -1   7   7        0.76        5.81      7.82 o
   0   7   7        5.77       -2.79      6.65 o
   1   7   7        2.76        6.61      6.43 o
   2   7   7       28.04       35.96      9.78 o
   3   7   7        4.65       -4.58      6.57 o
   4   7   7       15.11       13.52      8.48 o
   5   7   7       24.02       29.23     10.14 o
 -25   0   8       10.51       28.00      9.09 o
 -24   0   8      151.14      177.34     17.94 o
 -23   0   8        1.30        5.62      7.19 o
 -22   0   8      132.72      139.31     15.25 o
 -21   0   8     1200.88     1157.22     38.72 o
 -20   0   8       27.33       35.73      8.21 o
 -19   0   8      703.93      702.11     41.04 o
 -18   0   8      695.65      670.48     19.86 o
 -17   0   8      225.58      229.85     11.46 o
 -16   0   8      122.78      108.80      8.12 o
 -15   0   8       44.99       42.18      5.29 o
 -14   0   8        0.11        4.75      3.49 o
 -13   0   8      360.59      384.87     12.81 o
 -12   0   8      692.89      706.05     12.31 o
 -11   0   8      256.37      276.90      6.51 o
 -10   0   8     2457.29     2624.18     18.93 o
  -9   0   8      148.81      154.98      4.67 o
  -8   0   8     1448.29     1609.43     14.97 o
  -7   0   8      174.33      171.10      6.20 o
  -6   0   8       34.08       32.53      2.49 o
  -5   0   8      573.72      525.24      8.74 o
  -4   0   8        1.53        2.42      1.40 o
  -3   0   8      641.17      717.13     10.65 o
  -2   0   8     1426.32     1559.44     16.20 o
  -1   0   8      100.70       95.72      5.67 o
   0   0   8     1828.99     2088.90     36.16 o
   1   0   8     2483.38     2405.72     40.30 o
   2   0   8        4.23        6.28      4.93 o
   3   0   8     1608.99     1502.56     34.16 o
   4   0   8     1026.23     1034.81     29.30 o
   5   0   8        8.21        4.50      1.52 o
   6   0   8     1246.64     1227.86     47.94 o
   7   0   8     1494.55     1407.64     38.72 o
   8   0   8      311.98      315.15     19.44 o
   9   0   8       43.42       51.91      9.89 o
  10   0   8      944.11      867.80     34.35 o
  11   0   8       52.76       59.68     11.32 o
  12   0   8      253.38      235.98     19.96 o
  13   0   8      847.86      743.54     34.96 o
  14   0   8       49.86       16.57      7.95 o
  15   0   8       42.60       67.30     13.15 o
  16   0   8        0.14       -8.61      8.61 o
  17   0   8       68.19       60.15     13.01 o
  18   0   8        1.10       -1.78      7.52 o
 -25   1   8       21.32       15.27      7.37 o
 -24   1   8      145.56      178.39     18.77 o
 -23   1   8       22.25       15.99      5.30 o
 -22   1   8        3.16        2.63      3.44 o
 -21   1   8      108.26      126.62      9.35 o
 -20   1   8      714.51      682.43     18.17 o
 -19   1   8        2.37        6.52      3.14 o
 -18   1   8       32.94        8.03      4.53 o
 -17   1   8       67.18       64.94      6.91 o
 -16   1   8       50.52       58.29      5.28 o
 -15   1   8        0.37       -1.02      1.41 o
 -14   1   8       52.10       56.38      3.00 o
 -13   1   8       67.49       89.22      3.56 o
 -12   1   8        5.61        4.05      1.44 o
 -11   1   8      492.00      495.39      6.64 o
 -10   1   8      194.30      195.32      4.27 o
  -9   1   8      423.64      352.31      4.79 o
  -8   1   8      142.73      157.07      2.90 o
  -7   1   8     1275.76     1152.48     12.30 o
  -6   1   8     4287.01     4212.85     18.76 o
  -5   1   8        8.48        6.23      1.20 o
  -4   1   8      208.48      178.05      3.31 o
  -3   1   8       20.18       21.74      1.90 o
  -2   1   8      553.31      654.53      8.71 o
  -1   1   8        0.34        1.75      1.47 o
   0   1   8     1198.68     1129.73     12.53 o
   1   1   8      246.26      254.82      7.57 o
   2   1   8       20.69       29.07      3.74 o
   3   1   8      529.76      437.59     12.93 o
   4   1   8       79.84       82.95      6.83 o
   5   1   8       31.12       48.23      5.49 o
   6   1   8      312.02      312.55     12.46 o
   7   1   8      180.66      207.97     10.74 o
   8   1   8      121.23      124.96      8.81 o
   9   1   8       72.12       57.28     12.11 o
  10   1   8       58.59       51.35      6.43 o
  11   1   8      110.02      107.87      9.80 o
  12   1   8      142.58      116.88     10.37 o
  13   1   8      422.72      361.81     17.76 o
  14   1   8        9.54       21.33      6.54 o
  15   1   8       66.67       55.72      8.93 o
  16   1   8        1.32        1.89      8.34 o
  17   1   8       94.05      105.69     11.92 o
  18   1   8       83.56       67.56     10.03 o
 -24   2   8       14.61       19.48      9.65 o
 -23   2   8       77.71      118.92     15.96 o
 -22   2   8       22.40       25.01      6.04 o
 -21   2   8        7.70        5.94      7.00 o
 -20   2   8      219.20      210.67     12.95 o
 -19   2   8      515.53      562.11     29.37 o
 -18   2   8       50.88       48.18      6.01 o
 -17   2   8      271.55      289.01     12.22 o
 -16   2   8        1.97        5.41      4.15 o
 -15   2   8      250.93      265.06     10.61 o
 -14   2   8       20.72       20.16      4.04 o
 -13   2   8      144.30      155.82     10.45 o
 -12   2   8        2.24        8.40      4.30 o
 -11   2   8       18.68       19.03      2.94 o
 -10   2   8       83.38       89.24      4.76 o
  -9   2   8     1065.82     1056.45     30.72 o
  -8   2   8       62.70       79.46      4.06 o
  -7   2   8      494.45      491.39      9.25 o
  -6   2   8     6370.81     6375.88     34.47 o
  -5   2   8      946.19      907.44     13.53 o
  -4   2   8      212.52      254.85      7.48 o
  -3   2   8     2053.79     2003.38     20.70 o
  -2   2   8      313.80      348.35      7.21 o
  -1   2   8       24.08       11.58      2.53 o
   0   2   8      348.23      384.29      8.97 o
   1   2   8      145.46      155.89      5.96 o
   2   2   8      462.13      469.27     10.12 o
   3   2   8      922.11      917.14     17.71 o
   4   2   8       17.16       12.51      2.28 o
   5   2   8      137.64      118.16      5.48 o
   6   2   8      734.82      663.32     11.57 o
   7   2   8        0.10        9.19      4.52 o
   8   2   8      105.62      108.84      8.69 o
   9   2   8      369.42      329.91     16.35 o
  10   2   8       10.03        2.59      6.98 o
  11   2   8      577.95      551.12     19.40 o
  12   2   8      195.72      172.20     20.39 o
  13   2   8       28.97       24.97      8.90 o
  14   2   8        5.71       11.37      9.80 o
  15   2   8        0.01       15.16      6.51 o
  16   2   8       26.69       29.19      7.47 o
  17   2   8        5.43        2.32      4.99 o
 -22   3   8        5.96       17.30     10.28 o
 -21   3   8        0.38       10.40      8.39 o
 -20   3   8       10.10       11.15      9.23 o
 -19   3   8        0.81        3.76      6.21 o
 -18   3   8        0.44       10.20      7.89 o
 -17   3   8      200.88      191.02     18.16 o
 -16   3   8        2.79        6.10      7.96 o
 -15   3   8      149.09      157.12     15.54 o
 -14   3   8       38.09       38.22      9.26 o
 -13   3   8       91.24       91.00      5.57 o
 -12   3   8        3.08        5.77      2.35 o
 -11   3   8       19.06       17.36      5.29 o
 -10   3   8       18.56       14.70      1.27 o
  -9   3   8       12.14       10.04      2.15 o
  -8   3   8       41.17       43.01      3.28 o
  -7   3   8        8.43        7.76      2.47 o
  -6   3   8     1284.85     1328.90     17.48 o
  -5   3   8     1833.19     1790.69     21.71 o
  -4   3   8        9.66        8.07      1.37 o
  -3   3   8      186.46      168.54      4.48 o
  -2   3   8       28.72       26.22      2.52 o
  -1   3   8        8.69       11.10      2.33 o
   0   3   8       78.88      102.86      4.98 o
   1   3   8      127.03      145.95      5.99 o
   2   3   8      127.24      170.68      8.78 o
   3   3   8      124.34      115.34     10.69 o
   4   3   8       44.05       30.24      4.63 o
   5   3   8        0.08       -1.49      3.19 o
   6   3   8      306.34      291.79     11.38 o
   7   3   8      200.77      208.70     11.28 o
   8   3   8       42.81       46.10      7.04 o
   9   3   8      532.06      500.81     18.04 o
  10   3   8      621.33      624.13     20.48 o
  11   3   8        0.44        7.34      9.72 o
  12   3   8      115.44      116.41      9.75 o
  13   3   8        2.24        4.55      5.25 o
  14   3   8       47.64       38.10      6.70 o
  15   3   8        4.43        5.99      6.78 o
  16   3   8       51.71       76.32      9.97 o
 -20   4   8       14.18       26.18     10.55 o
 -19   4   8        6.53       18.59      9.84 o
 -18   4   8      343.87      318.69     25.30 o
 -17   4   8       52.67       82.57     14.69 o
 -16   4   8        6.00       16.69     10.06 o
 -15   4   8        0.56        6.53      7.78 o
 -14   4   8        3.67       16.90      7.91 o
 -13   4   8       68.23       56.20     10.60 o
 -12   4   8       58.69       50.78     10.15 o
 -11   4   8        0.58       -5.16      7.26 o
 -10   4   8       58.01       48.22      9.35 o
  -9   4   8        1.13        6.02      5.94 o
  -8   4   8      992.36      933.96     35.91 o
  -7   4   8      280.86      262.10     19.69 o
  -6   4   8      449.64      440.10     24.81 o
  -5   4   8      156.29      127.05      9.60 o
  -4   4   8      878.17      892.31     20.74 o
  -3   4   8      241.37      202.08      5.96 o
  -2   4   8       95.03       84.33      4.61 o
  -1   4   8       51.49       63.93      5.34 o
   0   4   8        2.42        5.16      3.31 o
   1   4   8      541.68      492.17     23.23 o
   2   4   8       10.80        8.86      3.74 o
   3   4   8      681.04      653.88     18.27 o
   4   4   8      181.03      189.86     10.61 o
   5   4   8      209.36      207.32     11.35 o
   6   4   8       60.84       49.85      6.12 o
   7   4   8      174.07      157.73     10.32 o
   8   4   8      307.63      318.54     24.07 o
   9   4   8       20.38       17.97      5.49 o
  10   4   8       12.24       11.81      5.61 o
  11   4   8      228.07      249.32     14.21 o
  12   4   8       65.13       56.98      8.19 o
  13   4   8        0.06        1.29      4.83 o
  14   4   8        1.14        2.40      6.96 o
  15   4   8       40.28       48.86     12.49 o
 -17   5   8        3.25        3.67      7.96 o
 -16   5   8        0.16       -1.97      7.28 o
 -15   5   8        5.45        0.20      8.03 o
 -14   5   8        3.77       -1.62      6.59 o
 -13   5   8       33.07        9.29      7.26 o
 -12   5   8        0.60        2.85      6.82 o
 -11   5   8       38.74       41.25     10.42 o
 -10   5   8        4.41       17.71      8.43 o
  -9   5   8       31.74       39.55     10.72 o
  -8   5   8      148.79      160.66     17.24 o
  -7   5   8      174.87      148.37     16.81 o
  -6   5   8       19.95       19.87      8.72 o
  -5   5   8      342.41      289.85     15.04 o
  -4   5   8       52.73       50.10     13.52 o
  -3   5   8      369.47      344.01     11.32 o
  -2   5   8        7.37        4.42      3.73 o
  -1   5   8      269.33      251.60     11.61 o
   0   5   8        8.49        3.13      3.29 o
   1   5   8        4.10        8.29      8.26 o
   2   5   8      185.24      197.48     11.15 o
   3   5   8        2.44        1.28      4.02 o
   4   5   8        1.39        7.14      3.98 o
   5   5   8       11.27       12.52      8.37 o
   6   5   8       36.74       43.78      6.12 o
   7   5   8        0.12       -4.37      4.37 o
   8   5   8       98.64       85.69      8.76 o
   9   5   8       26.10       21.25      5.87 o
  10   5   8       21.45       27.11      6.29 o
  11   5   8        4.43       13.72      5.82 o
  12   5   8       44.88       48.08     11.41 o
  13   5   8        8.89       20.11      9.70 o
 -13   6   8        4.95       20.92     11.11 o
 -12   6   8      166.37      235.82     24.12 o
 -11   6   8        7.23        7.89      7.80 o
 -10   6   8        4.79        3.74      7.04 o
  -9   6   8        5.99       -0.06      7.12 o
  -8   6   8      191.42      208.60     21.57 o
  -7   6   8        0.59       10.01      9.49 o
  -6   6   8        0.21       -1.67      4.85 o
  -5   6   8       10.37        6.71      4.80 o
  -4   6   8        0.27       -4.91      5.74 o
  -3   6   8       79.73       74.97     12.60 o
  -2   6   8        3.17        2.38      7.76 o
  -1   6   8       86.09       77.79     12.96 o
   0   6   8       17.61       15.42      6.57 o
   1   6   8        9.36       13.38      7.09 o
   2   6   8        3.37       15.10      8.61 o
   3   6   8       73.25       84.32     12.80 o
   4   6   8       16.43       15.17      7.31 o
   5   6   8      191.46      193.85     14.15 o
   6   6   8       41.53       29.26      6.32 o
   7   6   8        2.73        5.93      5.05 o
   8   6   8        1.95       -1.20      8.56 o
   9   6   8        5.91        2.13      7.19 o
  10   6   8       21.08       21.57      9.03 o
  11   6   8        3.38       45.46     11.71 o
  -5   7   8       16.33        8.06      7.50 o
  -4   7   8        2.24       13.36      9.11 o
  -3   7   8       10.94       23.41     10.78 o
  -2   7   8        3.96       -4.89      8.29 o
  -1   7   8        1.31      -10.04     10.04 o
   0   7   8        1.72       -4.45      7.87 o
   1   7   8      105.97      106.42     15.25 o
   2   7   8       63.67       65.98     12.81 o
   3   7   8      163.80      184.39     19.35 o
   4   7   8        0.00       10.51      8.70 o
   5   7   8       64.98       84.40     13.79 o
 -26   1   9        3.94        6.46      7.84 o
 -25   1   9       13.16       12.09      8.40 o
 -24   1   9       20.43       32.18      9.91 o
 -23   1   9       32.66       28.77      6.26 o
 -22   1   9       28.09       24.03      5.68 o
 -21   1   9        7.82        9.44      3.42 o
 -20   1   9       66.41       70.63      6.24 o
 -19   1   9       31.13       28.05      4.78 o
 -18   1   9      111.77      102.30      9.12 o
 -17   1   9        2.25        5.96      3.08 o
 -16   1   9       25.74       26.08      3.31 o
 -15   1   9       31.83       21.13      2.24 o
 -14   1   9       11.98       10.72      1.83 o
 -13   1   9      267.85      307.32      5.80 o
 -12   1   9     1152.96     1187.86     10.89 o
 -11   1   9      195.16      181.23      3.95 o
 -10   1   9        5.39        5.22      1.15 o
  -9   1   9       55.52       67.95      2.26 o
  -8   1   9      370.28      370.72      4.40 o
  -7   1   9     1468.45     1430.93     10.16 o
  -6   1   9     1277.76     1379.69     10.01 o
  -5   1   9     2409.78     2473.15     12.69 o
  -4   1   9      205.02      230.86      4.95 o
  -3   1   9     1669.23     1762.14     14.91 o
  -2   1   9     1862.15     1936.72     20.61 o
  -1   1   9      961.36     1009.15     15.09 o
   0   1   9       98.51       89.41      4.25 o
   1   1   9      190.80      208.23      7.35 o
   2   1   9      150.81      135.30     10.78 o
   3   1   9       23.25       20.17      4.15 o
   4   1   9       60.28       58.56      5.93 o
   5   1   9      173.91      183.78      9.78 o
   6   1   9       97.94       87.96      7.67 o
   7   1   9        4.60       16.41      4.92 o
   8   1   9       60.53       61.22      6.87 o
   9   1   9      362.31      338.69     14.76 o
  10   1   9      665.68      683.51     21.34 o
  11   1   9      640.53      572.95     21.38 o
  12   1   9      449.72      438.90     19.32 o
  13   1   9       22.43       20.06      6.26 o
  14   1   9       27.48       19.46     16.44 o
  15   1   9       32.39       26.62     10.00 o
  16   1   9        0.00        6.26      9.34 o
  17   1   9       74.10       74.61     10.50 o
 -24   2   9       24.10       28.18     10.14 o
 -23   2   9       12.06       16.10      5.87 o
 -22   2   9       72.65       74.36      8.80 o
 -21   2   9       45.47       43.89      6.87 o
 -20   2   9        9.81       17.04      8.01 o
 -19   2   9       16.14       22.43      8.07 o
 -18   2   9        2.75        6.51      6.66 o
 -17   2   9      698.99      624.87     29.37 o
 -16   2   9       29.50       28.36      4.46 o
 -15   2   9       16.38       11.53      3.45 o
 -14   2   9       31.53       39.47      4.11 o
 -13   2   9        7.56       11.96      2.54 o
 -12   2   9        3.22        4.72      2.30 o
 -11   2   9       90.41       79.49      3.64 o
 -10   2   9       12.44       14.74      5.70 o
  -9   2   9       17.86       20.94      2.25 o
  -8   2   9        0.15       -1.74      1.74 o
  -7   2   9     1704.25     1638.81     18.60 o
  -6   2   9     7158.41     7140.52     38.92 o
  -5   2   9      434.09      436.53     10.04 o
  -4   2   9     2262.99     2186.59     22.71 o
  -3   2   9       82.54       71.17      3.21 o
  -2   2   9      765.16      799.26     13.58 o
  -1   2   9      228.70      218.23      8.05 o
   0   2   9       50.96       50.33      5.78 o
   1   2   9        0.50        4.40      2.37 o
   2   2   9       29.67       27.41      3.08 o
   3   2   9        2.67        3.13      2.17 o
   4   2   9        0.20       -0.02      2.01 o
   5   2   9        0.09       -2.30      3.95 o
   6   2   9       22.30       31.08      5.82 o
   7   2   9     3428.42     3386.69     51.36 o
   8   2   9      646.08      654.92     20.24 o
   9   2   9       34.47       30.04      5.95 o
  10   2   9       71.33       60.18      7.08 o
  11   2   9      277.79      291.83     15.11 o
  12   2   9      235.92      241.30     13.92 o
  13   2   9       11.08       14.93      9.51 o
  14   2   9       43.10       40.50      8.25 o
  15   2   9        0.07        4.89     11.85 o
  16   2   9      110.82      125.03     12.43 o
 -23   3   9        2.11        1.74      8.01 o
 -22   3   9       18.75       23.54      8.58 o
 -21   3   9        0.01        7.59      8.24 o
 -20   3   9        1.94       -5.46      7.15 o
 -19   3   9        8.09        4.92      7.15 o
 -18   3   9       64.16       58.16     11.13 o
 -17   3   9       84.83       91.90     13.01 o
 -16   3   9      245.57      204.55     18.04 o
 -15   3   9      227.19      196.17     18.20 o
 -14   3   9       26.83       20.87      7.67 o
 -13   3   9      390.03      422.29     24.30 o
 -12   3   9       41.21       37.44      8.99 o
 -11   3   9      136.13      109.66     12.70 o
 -10   3   9       13.64        6.56      5.37 o
  -9   3   9       49.30       35.39      3.93 o
  -8   3   9     1108.76     1010.35     16.37 o
  -7   3   9      142.71      144.33     12.11 o
  -6   3   9      531.11      492.81     11.37 o
  -5   3   9      240.11      238.89      8.29 o
  -4   3   9        0.06        0.29      1.04 o
  -3   3   9      192.57      198.44      6.85 o
  -2   3   9      221.42      217.73      7.82 o
  -1   3   9       30.17       31.02      3.72 o
   0   3   9        7.56        7.98      2.88 o
   1   3   9      413.41      411.38     12.95 o
   2   3   9      309.62      328.55     12.17 o
   3   3   9       10.17       18.43      4.17 o
   4   3   9      224.48      219.24     10.91 o
   5   3   9        7.65        6.30      4.02 o
   6   3   9     1151.72     1106.10     25.06 o
   7   3   9       24.51       29.63      6.25 o
   8   3   9       59.99       56.99      7.18 o
   9   3   9       64.53       81.04      8.52 o
  10   3   9       67.01       53.53      7.22 o
  11   3   9       79.92       79.67      9.56 o
  12   3   9        1.13        7.44      4.92 o
  13   3   9       61.43       57.46     12.48 o
  14   3   9      209.78      221.36     14.41 o
  15   3   9        0.30       -2.34      6.85 o
  16   3   9       53.68       99.74     16.77 o
 -20   4   9       14.24       14.20      7.63 o
 -19   4   9        0.01        0.35      6.80 o
 -18   4   9       45.49       46.68     11.88 o
 -17   4   9       69.97       87.18     14.07 o
 -16   4   9       17.98       19.77      9.35 o
 -15   4   9        6.92       20.28      9.20 o
 -14   4   9       38.75       26.24      9.26 o
 -13   4   9        5.06       11.63      7.02 o
 -12   4   9        2.74       16.22      7.80 o
 -11   4   9       27.46       10.47      5.89 o
 -10   4   9       13.81        9.03      6.25 o
  -9   4   9      266.86      271.20     20.79 o
  -8   4   9      369.06      344.98     22.74 o
  -7   4   9       10.80       12.36      6.31 o
  -6   4   9        2.00       -1.54      4.57 o
  -5   4   9        0.71        2.09      4.96 o
  -4   4   9        1.80        0.36      2.83 o
  -3   4   9      148.28      150.98     12.12 o
  -2   4   9      170.92      190.76      8.75 o
  -1   4   9      531.92      548.70     14.95 o
   0   4   9        3.72        1.66      3.97 o
   1   4   9      108.33      119.66      7.84 o
   2   4   9        5.24        5.17      6.05 o
   3   4   9      658.99      664.74     18.84 o
   4   4   9       93.45       75.20     15.47 o
   5   4   9      302.42      284.67     13.18 o
   6   4   9       47.41       37.85      7.50 o
   7   4   9       80.18       72.54     19.75 o
   8   4   9        2.15        1.15      4.69 o
   9   4   9      318.05      325.23     15.91 o
  10   4   9       66.75       72.63      8.51 o
  11   4   9      245.43      246.35     14.40 o
  12   4   9        5.70        4.11      4.44 o
  13   4   9       17.97       16.40      5.82 o
  14   4   9      137.30      137.75     17.57 o
 -17   5   9       22.96       22.00     10.02 o
 -16   5   9       14.40       23.74      9.98 o
 -15   5   9        0.24        9.80      8.40 o
 -14   5   9       15.42        3.58      7.15 o
 -13   5   9       19.97       26.02     10.23 o
 -12   5   9      177.66      218.95     21.38 o
 -11   5   9       16.86       18.03      8.59 o
 -10   5   9      262.06      241.00     21.35 o
  -9   5   9       50.34       41.08     12.03 o
  -8   5   9        0.25        0.41      5.80 o
  -7   5   9       75.81       83.09     10.15 o
  -6   5   9       43.48       34.03      7.14 o
  -5   5   9       93.65       75.29      8.37 o
  -4   5   9       34.65       32.82      6.72 o
  -3   5   9       45.62       42.29     10.25 o
  -2   5   9        4.09        1.00      7.18 o
  -1   5   9      131.21      109.27     13.97 o
   0   5   9       30.59       45.71      5.64 o
   1   5   9       18.65       24.62      5.01 o
   2   5   9       44.56       43.16      5.94 o
   3   5   9       65.18       67.44      7.23 o
   4   5   9       61.87       64.66      7.26 o
   5   5   9        2.38        2.90      4.37 o
   6   5   9        0.00        0.65      4.41 o
   7   5   9       39.63       41.86     16.37 o
   8   5   9       99.19       99.89      9.44 o
   9   5   9      190.19      229.61     14.21 o
  10   5   9       14.19       22.38      6.01 o
  11   5   9       17.66       21.11      5.80 o
  12   5   9       57.66       52.19     12.42 o
  13   5   9        2.74        4.88      8.18 o
 -12   6   9       89.68      134.10     18.95 o
 -11   6   9       16.74       12.54      9.82 o
 -10   6   9       91.66       92.04     15.46 o
  -9   6   9        6.27       14.83      9.06 o
  -8   6   9       30.30       29.79      7.27 o
  -7   6   9        1.97       -2.57      5.02 o
  -6   6   9       90.06      102.03     10.52 o
  -5   6   9        3.08       -2.67      6.01 o
  -4   6   9       25.75       42.96     10.44 o
  -3   6   9       24.35       28.87      9.60 o
  -2   6   9        0.11        8.67      6.91 o
  -1   6   9        2.94       -3.94      7.12 o
   0   6   9       71.67       56.91     11.76 o
   1   6   9        5.62       -7.80      7.80 o
   2   6   9        3.20        0.69      6.62 o
   3   6   9        0.03        7.61      6.25 o
   4   6   9       31.98       27.55      9.60 o
   5   6   9       19.58       16.76      8.41 o
   6   6   9        0.87       -6.34      6.34 o
   7   6   9       91.66       88.80     13.75 o
   8   6   9        3.73        2.19      6.45 o
   9   6   9        5.36       11.88      7.78 o
  10   6   9       14.16       16.09      9.03 o
  11   6   9      111.11      166.82     19.19 o
  -3   7   9       42.67       36.40      9.66 o
  -2   7   9       40.86       57.71     12.86 o
  -1   7   9       12.65        9.81      8.20 o
   0   7   9        9.62       28.95     10.32 o
   1   7   9       14.30       15.11      9.23 o
   2   7   9       18.88       17.35      9.70 o
   3   7   9        6.45       13.51      8.08 o
   4   7   9       22.07       38.91     10.81 o
   5   7   9        7.36       11.88      8.05 o
 -23   0  10      548.77      530.81     20.52 o
 -22   0  10       70.58       68.98      7.96 o
 -21   0  10       39.99       33.91      5.96 o
 -20   0  10       53.26       59.84      7.10 o
 -19   0  10      138.33      171.89     16.71 o
 -18   0  10        0.89       14.93      5.66 o
 -17   0  10       17.17       25.09      3.96 o
 -16   0  10       67.95       79.97      5.22 o
 -15   0  10        8.09       18.75      4.06 o
 -14   0  10       13.52       29.44      3.45 o
 -13   0  10      318.69      389.58     10.03 o
 -12   0  10     3201.81     3272.38     31.49 o
 -11   0  10        5.82        2.94      1.65 o
 -10   0  10      149.85      157.61      7.64 o
  -9   0  10       49.79       63.19      3.34 o
  -8   0  10      566.76      524.58      9.76 o
  -7   0  10       72.35       63.56      3.23 o
  -6   0  10      985.27      964.67     15.60 o
  -5   0  10     1968.69     1817.30     21.83 o
  -4   0  10      731.07      714.75     14.07 o
  -3   0  10     1135.32     1229.34     18.95 o
  -2   0  10      231.40      211.79      8.40 o
  -1   0  10       36.76       29.45      6.27 o
   0   0  10        0.80        1.01      4.47 o
   1   0  10      307.61      277.18     16.15 o
   2   0  10      461.70      427.02     20.20 o
   3   0  10      280.09      282.28     13.30 o
   4   0  10        0.51        2.52      2.07 o
   5   0  10      104.75      109.60     10.07 o
   6   0  10     1326.30     1219.79     16.54 o
   7   0  10      493.96      522.39     17.99 o
   8   0  10      383.53      382.75     23.03 o
   9   0  10      792.32      784.99     33.37 o
  10   0  10       86.16       66.05     11.23 o
  11   0  10      818.89      752.92     34.99 o
  12   0  10      808.81      777.74     36.65 o
  13   0  10      115.39      128.23     16.22 o
  14   0  10       31.79       59.51     12.96 o
  15   0  10      144.75      145.32     18.43 o
  16   0  10      197.83      266.43     24.97 o
 -25   1  10       15.50       19.77      9.68 o
 -24   1  10        4.79        7.72      5.38 o
 -23   1  10      127.11      133.97     17.98 o
 -22   1  10      115.69      113.68     10.35 o
 -21   1  10      418.27      426.24     28.20 o
 -20   1  10       82.09       88.94      8.78 o
 -19   1  10        0.67        4.74      2.89 o
 -18   1  10        2.50        6.74      2.87 o
 -17   1  10       68.34       80.23      5.18 o
 -16   1  10       53.14       55.45      4.35 o
 -15   1  10       13.07       18.09      2.62 o
 -14   1  10       80.40       79.47      3.02 o
 -13   1  10      113.50      121.33      3.58 o
 -12   1  10      749.14      752.71      8.30 o
 -11   1  10      658.11      687.31      7.61 o
 -10   1  10        6.41       11.80      1.31 o
  -9   1  10        2.70        6.54      1.41 o
  -8   1  10       78.89       76.19      2.58 o
  -7   1  10       32.13       24.27      2.14 o
  -6   1  10        5.17       12.34      1.45 o
  -5   1  10       12.38       26.86      2.83 o
  -4   1  10      173.82      189.31      5.67 o
  -3   1  10       15.26       34.22      3.62 o
  -2   1  10     1174.35     1275.93     23.78 o
  -1   1  10      220.76      260.26      9.53 o
   0   1  10      106.49      133.76      5.02 o
   1   1  10      284.83      241.57      6.83 o
   2   1  10      232.07      214.01      9.89 o
   3   1  10       70.61       81.64      6.58 o
   4   1  10        0.92       16.90      6.54 o
   5   1  10        0.23       14.61      6.79 o
   6   1  10       43.12       35.92      5.73 o
   7   1  10     1163.02     1127.24     26.14 o
   8   1  10      371.50      306.04     14.15 o
   9   1  10       23.67       19.84      4.93 o
  10   1  10      337.14      330.27     15.63 o
  11   1  10        0.22       -0.97      4.63 o
  12   1  10      413.90      411.28     19.26 o
  13   1  10        3.13        4.44     11.35 o
  14   1  10        4.68       15.16      5.89 o
  15   1  10        0.61        5.47      5.96 o
  16   1  10       19.84       24.19      7.24 o
 -24   2  10       46.32       44.46     12.12 o
 -23   2  10       12.57       12.59      5.40 o
 -22   2  10      112.40      115.98     10.69 o
 -21   2  10      215.22      219.40     22.14 o
 -20   2  10        0.09       -0.89      5.80 o
 -19   2  10       77.85       94.58     13.45 o
 -18   2  10      259.38      295.00     21.10 o
 -17   2  10       84.77       88.88     12.36 o
 -16   2  10      180.99      186.06     16.03 o
 -15   2  10       77.40       80.89     11.16 o
 -14   2  10        7.09       15.34      2.95 o
 -13   2  10       96.04       93.01      8.99 o
 -12   2  10       25.53       21.80      5.23 o
 -11   2  10        0.01       -3.23      3.59 o
 -10   2  10      147.20      166.68      9.18 o
  -9   2  10      624.84      583.27     10.89 o
  -8   2  10      189.52      208.34      6.99 o
  -7   2  10     1377.68     1390.94     17.95 o
  -6   2  10       10.28        3.98      2.40 o
  -5   2  10        2.22        0.73      2.12 o
  -4   2  10     2453.07     2127.94    131.28 o
  -3   2  10       50.11      111.60      5.01 o
  -2   2  10       36.71       31.31      3.50 o
  -1   2  10        1.24       -0.32      2.11 o
   0   2  10      615.55      666.10     15.46 o
   1   2  10        1.44        8.46      3.37 o
   2   2  10      595.16      590.10     16.12 o
   3   2  10     1259.02     1274.70     29.21 o
   4   2  10       16.98       12.63      3.95 o
   5   2  10       50.90       54.18      7.45 o
   6   2  10      624.54      611.34     19.00 o
   7   2  10     1048.89     1045.75     25.37 o
   8   2  10        3.95        8.41      4.71 o
   9   2  10        1.86        2.30      4.03 o
  10   2  10       12.30        9.47      5.08 o
  11   2  10      209.46      184.07     18.43 o
  12   2  10      114.37      134.80     11.29 o
  13   2  10       69.03       82.87     14.44 o
  14   2  10       92.79      116.32     11.88 o
  15   2  10        0.52        8.61      5.80 o
  16   2  10        2.88        8.14      8.02 o
 -23   3  10        0.12       -9.36      9.36 o
 -22   3  10        4.46       15.50      9.50 o
 -21   3  10       81.41      113.17     15.99 o
 -20   3  10       19.12        4.30      7.16 o
 -19   3  10      117.62      124.14     16.15 o
 -18   3  10       92.38      104.85     14.57 o
 -17   3  10      292.27      248.37     20.52 o
 -16   3  10       31.80       33.43      9.00 o
 -15   3  10        4.64       -4.88      6.57 o
 -14   3  10      181.71      176.90     16.11 o
 -13   3  10       24.31       40.47      9.06 o
 -12   3  10       86.63       85.69     11.74 o
 -11   3  10      113.85       61.87      9.12 o
 -10   3  10      255.41      250.34     12.45 o
  -9   3  10      175.94      192.67     11.16 o
  -8   3  10        0.65        2.96      2.44 o
  -7   3  10     1014.34      992.67     16.32 o
  -6   3  10        4.29        2.36      2.60 o
  -5   3  10     1019.75     1041.67     42.42 o
  -4   3  10       68.05       62.83      4.21 o
  -3   3  10       22.58       29.83      3.05 o
  -2   3  10       18.17       35.02      3.77 o
  -1   3  10       41.33       31.92      6.33 o
   0   3  10       66.78       71.12      5.85 o
   1   3  10        5.15        0.41      3.26 o
   2   3  10       14.49       15.20      5.27 o
   3   3  10      371.89      337.51     13.18 o
   4   3  10        2.30        4.55      3.59 o
   5   3  10      623.59      563.49     18.15 o
   6   3  10     1388.61     1339.95     28.44 o
   7   3  10      503.45      511.33     18.32 o
   8   3  10       52.78       63.86      7.80 o
   9   3  10       77.27       86.14     15.61 o
  10   3  10       25.42       16.99      5.11 o
  11   3  10      116.56      125.32     10.60 o
  12   3  10      100.89      109.22     14.81 o
  13   3  10       21.92       26.48      6.71 o
  14   3  10       12.36       23.41      6.59 o
  15   3  10        2.30        6.71      9.88 o
 -20   4  10       11.93        0.87      6.81 o
 -19   4  10       11.78       18.89      7.99 o
 -18   4  10       24.54       28.04      9.95 o
 -17   4  10       28.14       30.35      9.75 o
 -16   4  10      280.67      237.04     21.07 o
 -15   4  10       53.49       50.03     11.26 o
 -14   4  10        9.67       11.03      7.31 o
 -13   4  10      105.78       93.60     13.42 o
 -12   4  10       89.35       85.94     13.25 o
 -11   4  10        5.81        2.50      6.97 o
 -10   4  10      296.71      276.48     21.26 o
  -9   4  10      106.55      102.48     13.73 o
  -8   4  10       72.42       64.15     10.24 o
  -7   4  10      293.87      280.38     14.49 o
  -6   4  10      225.32      219.86     12.89 o
  -5   4  10       41.23       26.54     17.09 o
  -4   4  10       90.16       95.14     12.12 o
  -3   4  10      263.26      285.41      9.75 o
  -2   4  10      101.43      112.45      6.83 o
  -1   4  10       75.39       84.75      6.48 o
   0   4  10      205.85      256.79     12.56 o
   1   4  10       56.85       44.73      6.11 o
   2   4  10      738.85      691.31     19.10 o
   3   4  10       85.69       94.27     10.93 o
   4   4  10      137.13      108.86      8.54 o
   5   4  10      165.00      167.05     13.11 o
   6   4  10       96.59      110.25      9.18 o
   7   4  10      385.10      391.90     16.73 o
   8   4  10      336.75      353.40     30.41 o
   9   4  10        8.71       19.68      6.19 o
  10   4  10       16.82       10.01     11.32 o
  11   4  10        7.41       14.94      5.10 o
  12   4  10        0.04        6.50      5.22 o
  13   4  10       10.48       13.66      6.06 o
  14   4  10        0.75       -5.21      7.22 o
 -17   5  10       15.66       13.81      9.19 o
 -16   5  10       22.29       17.40     10.59 o
 -15   5  10        4.12       -0.27      6.77 o
 -14   5  10       48.39       59.27     13.46 o
 -13   5  10        8.78       18.61      9.51 o
 -12   5  10       95.74       92.65     14.69 o
 -11   5  10        5.72        9.71      8.65 o
 -10   5  10       70.35       92.47     14.82 o
  -9   5  10       32.54       44.72      7.73 o
  -8   5  10       24.31       25.99      5.88 o
  -7   5  10       32.06       18.81      5.78 o
  -6   5  10       50.95       52.77     17.27 o
  -5   5  10        0.00       -5.02      5.02 o
  -4   5  10      119.98      114.31     14.42 o
  -3   5  10        0.07        2.90      6.42 o
  -2   5  10       14.71       11.50      8.18 o
  -1   5  10       31.32       43.67     10.59 o
   0   5  10      384.47      358.92     23.99 o
   1   5  10        0.16       12.96      8.65 o
   2   5  10      202.00      182.61     17.62 o
   3   5  10        0.06        1.48      4.10 o
   4   5  10      126.58      117.63     12.05 o
   5   5  10        7.14       11.81     10.66 o
   6   5  10       34.42       50.94      7.08 o
   7   5  10       24.71       25.60      6.18 o
   8   5  10       36.74       19.70     11.20 o
   9   5  10       56.08       73.95      9.20 o
  10   5  10      121.77      123.54     11.11 o
  11   5  10       36.17       45.09      8.10 o
  12   5  10       31.57       44.44     11.52 o
 -12   6  10        2.23        8.55      8.42 o
 -11   6  10        0.00       -7.77      7.77 o
 -10   6  10       71.73       59.23      9.34 o
  -9   6  10        4.22        9.85      5.86 o
  -8   6  10       30.57       27.96     11.24 o
  -7   6  10        3.38       14.83      5.72 o
  -6   6  10        0.18       -4.46      5.62 o
  -5   6  10        5.87       -1.73      6.34 o
  -4   6  10       49.30       73.75     13.14 o
  -3   6  10      138.76      128.03     16.77 o
  -2   6  10       25.26       27.81      9.48 o
  -1   6  10       98.20       77.91     12.63 o
   0   6  10      169.60      207.17     19.86 o
   1   6  10       72.89       72.81     12.98 o
   2   6  10       38.52       18.73      8.98 o
   3   6  10       50.99       49.41     11.79 o
   4   6  10        5.49        2.77      7.19 o
   5   6  10       19.36        0.03      6.82 o
   6   6  10       45.57       48.19     10.73 o
   7   6  10        2.58       19.60      9.06 o
   8   6  10       13.90        2.70      6.85 o
 -25   1  11        2.63        4.57      7.48 o
 -24   1  11      460.52      463.24     37.99 o
 -23   1  11      279.87      290.29     37.49 o
 -22   1  11       29.99       35.02      6.77 o
 -21   1  11      344.21      323.28     16.31 o
 -20   1  11       85.81       82.53      8.71 o
 -19   1  11       22.96       28.98      9.57 o
 -18   1  11      153.44      136.81      8.45 o
 -17   1  11        6.16        3.40      2.12 o
 -16   1  11        5.85       15.00      2.71 o
 -15   1  11        0.08        9.98      2.74 o
 -14   1  11        8.71        8.78      1.75 o
 -13   1  11      220.03      219.45      4.91 o
 -12   1  11       20.72       25.09      1.98 o
 -11   1  11      580.39      559.93      7.39 o
 -10   1  11      259.57      274.58      4.89 o
  -9   1  11      339.14      346.64      5.62 o
  -8   1  11      340.14      329.08      5.37 o
  -7   1  11       12.19        8.11      1.25 o
  -6   1  11       93.59       97.64      3.76 o
  -5   1  11       93.11      119.62      4.30 o
  -4   1  11      742.49      770.32     10.94 o
  -3   1  11      290.76      295.32      9.11 o
  -2   1  11       38.32       43.80      4.03 o
  -1   1  11      239.79      223.24      9.03 o
   0   1  11      152.07      159.51      5.82 o
   1   1  11     1249.05     1244.86     15.83 o
   2   1  11      734.19      756.36     15.53 o
   3   1  11       69.33       59.27      6.53 o
   4   1  11      775.72      761.63     20.20 o
   5   1  11     1143.57     1173.17     25.86 o
   6   1  11      342.38      348.03     15.08 o
   7   1  11     1158.56     1159.15     46.78 o
   8   1  11      774.34      753.19     22.78 o
   9   1  11        0.01        0.45      4.38 o
  10   1  11       67.46       69.79      8.23 o
  11   1  11      107.71      105.66     10.70 o
  12   1  11       38.74       31.83      7.36 o
  13   1  11       18.82       18.09      6.04 o
  14   1  11        2.97        0.50      5.78 o
  15   1  11       19.76       15.62      6.19 o
 -25   2  11       67.22       65.25     13.00 o
 -24   2  11        8.50        2.31      7.32 o
 -23   2  11      127.61      127.98     11.64 o
 -22   2  11      110.93      108.25     10.89 o
 -21   2  11       51.61       52.69      7.83 o
 -20   2  11       16.18       19.63      7.58 o
 -19   2  11      215.88      205.07     18.57 o
 -18   2  11       80.46      108.18     13.31 o
 -17   2  11       62.75       57.10     10.52 o
 -16   2  11        6.47        6.14      6.00 o
 -15   2  11       12.44       23.57      7.84 o
 -14   2  11      295.18      316.51     13.53 o
 -13   2  11      190.77      205.95     10.92 o
 -12   2  11       33.37       44.55      6.09 o
 -11   2  11       96.14      108.13      7.97 o
 -10   2  11       27.55       25.06      2.81 o
  -9   2  11      355.21      370.92      9.50 o
  -8   2  11     1623.73     1597.04     20.06 o
  -7   2  11        5.65        6.75      2.52 o
  -6   2  11      101.22       95.79      5.30 o
  -5   2  11      755.58      845.35     29.11 o
  -4   2  11      147.59      150.15     13.10 o
  -3   2  11        3.20        5.85      2.63 o
  -2   2  11       17.03       21.98      6.45 o
  -1   2  11       27.20       32.10      4.05 o
   0   2  11       44.44       70.57      6.59 o
   1   2  11       96.60      105.49      7.46 o
   2   2  11      265.76      294.64     12.02 o
   3   2  11     1252.61     1244.77     25.21 o
   4   2  11     1083.43     1069.15     24.14 o
   5   2  11      133.50      138.52      9.51 o
   6   2  11       14.61       21.67      6.95 o
   7   2  11      542.16      545.51     19.19 o
   8   2  11       25.49       31.35      6.02 o
   9   2  11       21.02       18.89      6.18 o
  10   2  11       43.28       52.75      7.59 o
  11   2  11      100.46      110.00     10.57 o
  12   2  11        4.26        0.11      5.36 o
  13   2  11       53.48       50.23     11.27 o
  14   2  11        2.36        2.96      9.37 o
  15   2  11        1.69       10.58      8.90 o
 -23   3  11       21.78       39.43     12.48 o
 -22   3  11       87.71       76.16     13.55 o
 -21   3  11       92.19      116.55     16.33 o
 -20   3  11        7.70       19.51      9.68 o
 -19   3  11      163.99      168.91     17.94 o
 -18   3  11       22.73       24.30      8.06 o
 -17   3  11       32.87       25.02      8.65 o
 -16   3  11        2.44       -2.26      5.94 o
 -15   3  11       17.18       13.58      7.32 o
 -14   3  11       20.02       28.70      7.91 o
 -13   3  11      468.26      463.02     25.75 o
 -12   3  11        2.95       -5.98      5.98 o
 -11   3  11      805.75      724.04     21.26 o
 -10   3  11      313.87      282.12     17.98 o
  -9   3  11       20.02       16.57      5.12 o
  -8   3  11      256.97      276.56     13.52 o
  -7   3  11        4.69       -0.79      4.22 o
  -6   3  11      286.72      281.70     13.33 o
  -5   3  11      128.08       99.05     11.32 o
  -4   3  11        0.23       -0.10      5.14 o
  -3   3  11        3.89        2.83      1.84 o
  -2   3  11      329.12      317.67     11.22 o
  -1   3  11        1.75        4.75      2.55 o
   0   3  11      684.99      696.84     17.00 o
   1   3  11      489.48      481.64     14.94 o
   2   3  11       93.40       87.49      7.37 o
   3   3  11      141.61      150.60      9.60 o
   4   3  11      199.07      200.03     11.11 o
   5   3  11        9.43        9.85      4.39 o
   6   3  11      798.74      762.96     22.56 o
   7   3  11      448.11      425.13     17.36 o
   8   3  11       15.54       23.14      5.46 o
   9   3  11      276.66      274.58     14.75 o
  10   3  11      131.11      143.81     11.36 o
  11   3  11       52.28       52.89      7.64 o
  12   3  11        3.15       16.99      6.48 o
  13   3  11       96.83      118.52     17.36 o
  14   3  11        0.22        0.93      6.02 o
 -20   4  11       15.71       20.10      9.43 o
 -19   4  11       62.55       52.43     11.56 o
 -18   4  11       12.10        4.87      7.27 o
 -17   4  11      373.15      398.59     28.06 o
 -16   4  11        0.09        6.30      7.34 o
 -15   4  11       14.82       10.94      7.46 o
 -14   4  11        0.49       -2.61      7.98 o
 -13   4  11        4.63        3.52      7.16 o
 -12   4  11      102.25       79.28     12.30 o
 -11   4  11       27.43       21.81      5.92 o
 -10   4  11      183.41      177.78     12.49 o
  -9   4  11      437.13      438.32     18.16 o
  -8   4  11      293.32      286.26     14.81 o
  -7   4  11       12.04       23.95      6.31 o
  -6   4  11       24.68       18.99      5.35 o
  -5   4  11      251.05      258.86     14.18 o
  -4   4  11      702.11      698.76     31.08 o
  -3   4  11      148.04      160.27     16.24 o
  -2   4  11       52.06       41.10      8.45 o
  -1   4  11       72.99       60.09      5.47 o
   0   4  11       81.41       70.19      6.37 o
   1   4  11       83.75      105.30      8.15 o
   2   4  11      476.62      467.86     16.13 o
   3   4  11        0.04       -0.41      3.14 o
   4   4  11        7.44        9.40      3.69 o
   5   4  11       18.50       14.36      4.66 o
   6   4  11        0.01        9.41      4.50 o
   7   4  11      478.90      540.93     20.13 o
   8   4  11      253.75      287.94     19.36 o
   9   4  11       18.51       23.49      6.32 o
  10   4  11       65.97       83.53      9.66 o
  11   4  11      243.03      246.00     15.20 o
  12   4  11        4.17        9.73      5.51 o
  13   4  11      110.86      122.72     14.56 o
  14   4  11        7.27        5.66      7.59 o
 -16   5  11        8.75        7.66      9.34 o
 -15   5  11       84.39       91.69     16.31 o
 -14   5  11        1.83       10.72      9.36 o
 -13   5  11       35.91       10.72      8.11 o
 -12   5  11        4.00       -1.12      6.77 o
 -11   5  11      127.92      130.82     11.55 o
 -10   5  11       44.10       30.20      6.71 o
  -9   5  11        0.21        2.94      4.93 o
  -8   5  11       15.65       16.07      5.98 o
  -7   5  11        2.69       -2.84      4.95 o
  -6   5  11       64.89       62.53      8.61 o
  -5   5  11       23.71       32.74      9.12 o
  -4   5  11        8.53        7.66      6.50 o
  -3   5  11       70.44       85.55     13.28 o
  -2   5  11      824.98      822.00     36.64 o
  -1   5  11        5.87       12.59      9.33 o
   0   5  11        6.77       15.84      9.00 o
   1   5  11       31.61       20.08      8.39 o
   2   5  11       79.70       88.09     12.98 o
   3   5  11        1.48        0.88      6.71 o
   4   5  11        3.06        7.46      6.64 o
   5   5  11        2.27        1.31      6.18 o
   6   5  11       84.68       96.28      9.08 o
   7   5  11       17.44       15.58      5.84 o
   8   5  11      183.91      217.96     14.06 o
   9   5  11        0.13        7.99      5.61 o
  10   5  11        4.78        8.87      7.12 o
  11   5  11       36.85       48.54      8.37 o
  12   5  11       85.46       92.51     15.92 o
 -11   6  11       60.09       68.70     14.38 o
 -10   6  11        7.05       24.82      6.73 o
  -9   6  11        3.42        4.72      5.50 o
  -8   6  11       23.02       23.13     13.14 o
  -7   6  11       47.29       53.11      8.78 o
  -6   6  11       45.14       67.90     13.27 o
  -5   6  11       26.15       10.09      9.48 o
  -4   6  11       85.08       75.37     13.26 o
  -3   6  11        1.53       11.60      8.35 o
  -2   6  11       41.49       44.95     11.28 o
  -1   6  11        0.01       17.09     10.29 o
   0   6  11        3.53        9.75      9.13 o
   1   6  11        6.40        3.66      7.61 o
   2   6  11       45.82       27.96      9.20 o
   3   6  11        9.79       17.19      8.88 o
   4   6  11        5.75        7.51      7.51 o
   5   6  11       16.52       12.28      7.83 o
   6   6  11       61.34       47.81     11.58 o
   7   6  11        6.63       -2.92      6.71 o
   8   6  11       18.72       46.29     12.52 o
 -24   0  12        4.92       -8.97      8.97 o
 -23   0  12      201.12      137.00     17.22 o
 -22   0  12       14.68        5.50      7.56 o
 -21   0  12      127.94      136.04     16.75 o
 -20   0  12      108.81       75.33     12.01 o
 -19   0  12      260.11      254.51     15.69 o
 -18   0  12        6.56       14.32      4.42 o
 -17   0  12       65.63       65.71      6.53 o
 -16   0  12       48.38       42.61      4.44 o
 -15   0  12      103.07      133.60      6.74 o
 -14   0  12     1069.79     1162.34     18.30 o
 -13   0  12        3.46       15.32      3.50 o
 -12   0  12       71.34       72.05      4.00 o
 -11   0  12      403.69      375.42     12.34 o
 -10   0  12      258.68      227.04      6.36 o
  -9   0  12        0.98        3.78      1.72 o
  -8   0  12       17.88       12.81      2.48 o
  -7   0  12        5.60        3.38      2.20 o
  -6   0  12      142.23      154.89      6.33 o
  -5   0  12        4.80        3.52      2.14 o
  -4   0  12     2597.81     2768.06     30.96 o
  -3   0  12      529.94      564.07     22.60 o
  -2   0  12      353.14      391.79     19.24 o
  -1   0  12      139.86      137.22     11.79 o
   0   0  12       23.23       26.87      7.60 o
   1   0  12      110.92      101.88      7.15 o
   2   0  12        4.76        5.32      3.28 o
   3   0  12       32.86       32.89      4.58 o
   4   0  12      272.99      254.32      9.89 o
   5   0  12     2872.74     2761.38     48.49 o
   6   0  12       41.83       47.30     10.91 o
   7   0  12     1435.13     1428.94     44.95 o
   8   0  12      256.26      220.82     18.77 o
   9   0  12      215.94      190.55     18.31 o
  10   0  12      784.16      745.97     35.63 o
  11   0  12        4.19       15.64      9.48 o
  12   0  12       40.91       71.35     13.64 o
  13   0  12       50.97       45.38     11.86 o
  14   0  12       16.46       17.63      8.15 o
 -25   1  12       91.35       83.08     14.24 o
 -24   1  12      151.39      137.19     17.79 o
 -23   1  12        3.50        8.32      5.40 o
 -22   1  12      102.56       93.64      9.46 o
 -21   1  12        0.22       10.19      8.89 o
 -20   1  12       28.03       25.55      5.74 o
 -19   1  12      113.90      120.36      8.37 o
 -18   1  12       34.22       33.99      3.93 o
 -17   1  12       14.48       13.29      3.37 o
 -16   1  12       95.96      108.52      7.13 o
 -15   1  12       29.01       32.77      5.08 o
 -14   1  12      192.26      195.38      5.42 o
 -13   1  12        1.79        4.25      1.56 o
 -12   1  12       21.25       23.20      3.18 o
 -11   1  12      389.53      373.82      7.44 o
 -10   1  12      473.87      475.33      8.13 o
  -9   1  12      130.80      126.88      3.77 o
  -8   1  12      563.51      582.44      8.17 o
  -7   1  12       36.83       30.64      2.42 o
  -6   1  12      430.49      450.07      8.30 o
  -5   1  12      916.23      961.94     13.89 o
  -4   1  12        6.26       13.37      2.17 o
  -3   1  12      267.01      280.62      9.50 o
  -2   1  12       25.21       24.47      3.74 o
  -1   1  12      349.12      368.95     13.64 o
   0   1  12      487.54      517.41     10.62 o
   1   1  12        0.19       10.14      3.96 o
   2   1  12       27.41       23.95      4.01 o
   3   1  12      643.73      672.62     19.23 o
   4   1  12      233.46      228.05     12.25 o
   5   1  12      143.69      159.37     10.77 o
   6   1  12        5.87        8.47      5.08 o
   7   1  12       74.61       71.18      8.25 o
   8   1  12     1222.98     1220.14     29.89 o
   9   1  12       74.00       82.40      9.08 o
  10   1  12       51.45       50.82      7.70 o
  11   1  12        1.11       -1.94      5.00 o
  12   1  12        0.03        0.01      4.96 o
  13   1  12       12.39       19.89      6.45 o
  14   1  12       45.70       39.95      8.33 o
 -25   2  12        8.58        8.86      8.73 o
 -24   2  12       28.48       22.10      6.99 o
 -23   2  12      200.58      203.84     26.43 o
 -22   2  12      181.38      186.92     13.60 o
 -21   2  12        0.04        6.35      4.71 o
 -20   2  12       59.19       34.80      9.03 o
 -19   2  12        3.06        4.52      6.09 o
 -18   2  12       64.04       74.15      7.93 o
 -17   2  12       90.39       97.70      8.42 o
 -16   2  12       96.04       87.66     10.52 o
 -15   2  12       78.49       64.67      7.08 o
 -14   2  12       33.90       39.16      5.61 o
 -13   2  12      197.51      203.49     10.84 o
 -12   2  12       24.26       30.54      4.90 o
 -11   2  12        9.85        4.36      6.97 o
 -10   2  12      321.24      333.57     25.91 o
  -9   2  12      285.12      274.14      8.88 o
  -8   2  12      789.52      801.79     15.04 o
  -7   2  12       81.66       60.62      8.21 o
  -6   2  12       99.25       99.87     11.04 o
  -5   2  12        0.56        2.38      0.97 o
  -4   2  12       65.87       68.04      4.45 o
  -3   2  12       60.58       72.95      4.90 o
  -2   2  12        1.16       -0.22      2.38 o
  -1   2  12      163.14      146.89      7.91 o
   0   2  12      117.54      127.93      7.87 o
   1   2  12       32.18       33.07      4.66 o
   2   2  12      485.32      462.56     15.50 o
   3   2  12       25.11       23.59      6.75 o
   4   2  12      175.17      173.55     10.85 o
   5   2  12        2.46        2.15      8.65 o
   6   2  12      389.33      400.51     16.57 o
   7   2  12       88.63       77.00      8.19 o
   8   2  12       69.73       68.67     11.07 o
   9   2  12       94.37      100.19      9.80 o
  10   2  12      149.10      155.58     12.24 o
  11   2  12       53.00       46.94      7.84 o
  12   2  12        7.86       14.89     14.00 o
  13   2  12       26.48       22.08      6.59 o
  14   2  12       21.88       24.88     10.53 o
 -23   3  12       61.54       85.91     15.21 o
 -22   3  12       51.73       52.49     11.40 o
 -21   3  12       48.19       54.56     11.40 o
 -20   3  12        5.59        3.64      6.51 o
 -19   3  12       10.19       19.52      7.77 o
 -18   3  12        8.78        5.71      6.83 o
 -17   3  12       34.44       40.51      9.76 o
 -16   3  12        0.04       -1.45      6.63 o
 -15   3  12        7.94        7.27      4.27 o
 -14   3  12        3.38        0.39      4.90 o
 -13   3  12        4.59       -5.18      5.18 o
 -12   3  12       36.60       35.09      4.95 o
 -11   3  12      428.18      404.27     16.60 o
 -10   3  12     1020.66      983.28     25.36 o
  -9   3  12     2056.88     1897.12     44.02 o
  -8   3  12     1325.63     1220.40     28.27 o
  -7   3  12     1329.49     1248.92     28.38 o
  -6   3  12      296.73      262.55     13.31 o
  -5   3  12      101.50       84.18     11.59 o
  -4   3  12      713.39      725.99     30.42 o
  -3   3  12       42.44       46.17      5.40 o
  -2   3  12       46.56       57.45      4.90 o
  -1   3  12      532.79      549.06     30.98 o
   0   3  12        9.64       14.63      3.76 o
   1   3  12        0.08        2.02      3.36 o
   2   3  12      685.40      706.89     28.45 o
   3   3  12      185.18      199.65     11.00 o
   4   3  12      196.82      182.34     10.86 o
   5   3  12        9.48       12.25      4.53 o
   6   3  12        2.46       11.41      5.96 o
   7   3  12       15.37       24.45      6.53 o
   8   3  12        0.08        7.78      5.30 o
   9   3  12        2.67        9.34      5.07 o
  10   3  12       43.23       39.29      8.77 o
  11   3  12       90.91       64.32      8.48 o
  12   3  12       64.49       81.58      9.79 o
  13   3  12       41.90       45.15      9.35 o
  14   3  12       18.37       20.38      9.99 o
 -20   4  12       34.62       39.37     11.80 o
 -19   4  12       33.00       27.45      9.94 o
 -18   4  12        5.62       15.41      8.49 o
 -17   4  12       29.00       28.81      9.18 o
 -16   4  12        4.51       -7.57      7.57 o
 -15   4  12       10.23       14.59      8.59 o
 -14   4  12        0.07        0.65      5.62 o
 -13   4  12       37.26       37.60     15.39 o
 -12   4  12       33.84       20.97      5.75 o
 -11   4  12      648.60      586.29     21.98 o
 -10   4  12      151.94      135.03     11.00 o
  -9   4  12       10.72        0.14     10.89 o
  -8   4  12      698.15      630.33     22.10 o
  -7   4  12       25.24       26.50      6.70 o
  -6   4  12      534.46      499.06     30.13 o
  -5   4  12       11.44       13.91      6.28 o
  -4   4  12      186.17      180.95     17.18 o
  -3   4  12      149.61      138.15     14.68 o
  -2   4  12      292.57      267.73     20.63 o
  -1   4  12      524.92      489.89     27.46 o
   0   4  12       23.88       40.37     10.05 o
   1   4  12      180.04      180.41     15.82 o
   2   4  12       63.85       67.54      8.42 o
   3   4  12      101.88       94.98      8.31 o
   4   4  12      102.58       97.01      8.86 o
   5   4  12       84.86       84.42      8.31 o
   6   4  12       13.81       15.18      5.79 o
   7   4  12      193.30      210.88     22.25 o
   8   4  12        7.10       13.13      7.37 o
   9   4  12       40.17       30.79     11.75 o
  10   4  12       79.88       75.82      9.35 o
  11   4  12       11.45       14.75      5.68 o
  12   4  12       29.11       33.10      9.31 o
  13   4  12        1.49        0.39      7.18 o
 -16   5  12       26.25       51.25     13.30 o
 -15   5  12       79.81       83.78     15.62 o
 -14   5  12        1.86        8.22      5.30 o
 -13   5  12       90.30       98.25     10.89 o
 -12   5  12        1.26        7.01      5.44 o
 -11   5  12       84.85       82.54      9.58 o
 -10   5  12        0.00       -3.79      5.64 o
  -9   5  12       20.51       19.70      5.70 o
  -8   5  12       28.84       41.71      7.84 o
  -7   5  12       70.88       56.41      8.34 o
  -6   5  12        0.01       -2.64      6.43 o
  -5   5  12       10.62       12.80      7.41 o
  -4   5  12      125.62      132.17     16.53 o
  -3   5  12       31.15       34.14     10.62 o
  -2   5  12      135.40      140.16     17.16 o
  -1   5  12       19.52       51.47     12.14 o
   0   5  12       53.21       56.19     12.09 o
   1   5  12      104.27       79.54     13.51 o
   2   5  12        9.73        3.33      6.91 o
   3   5  12        3.47        2.14      7.15 o
   4   5  12       19.03       19.33      8.40 o
   5   5  12       37.16       35.52     10.74 o
   6   5  12        0.98       16.11     10.00 o
   7   5  12        8.70        6.31      7.69 o
   8   5  12       36.21       22.04     10.29 o
   9   5  12        9.70       27.73     10.43 o
  10   5  12       44.94       39.83     10.49 o
  11   5  12       44.50       62.02     12.64 o
  -9   6  12       76.78       81.45     11.78 o
  -8   6  12        0.67        6.72     13.47 o
  -7   6  12        0.01        8.94      8.92 o
  -6   6  12        5.58       16.04      9.36 o
  -5   6  12       36.75       20.73      9.77 o
  -4   6  12      155.54      159.33     18.43 o
  -3   6  12       40.68       49.73     12.66 o
  -2   6  12       29.80       28.28     10.51 o
  -1   6  12       48.02       56.81     12.07 o
   0   6  12      126.99      130.48     17.28 o
   1   6  12        6.02        3.15      7.11 o
   2   6  12        4.16        0.05      6.77 o
   3   6  12        1.38       -0.04      6.93 o
   4   6  12       26.22       20.06     10.36 o
   5   6  12       20.10       22.96      9.60 o
   6   6  12        0.38       23.95      9.54 o
 -24   1  13        5.81       -7.03      7.03 o
 -23   1  13       24.77       33.78     10.53 o
 -22   1  13        3.10        6.38      6.95 o
 -21   1  13        2.45        9.26      6.34 o
 -20   1  13       90.01       86.90      7.85 o
 -19   1  13      102.12      115.57      8.29 o
 -18   1  13       73.65       77.62      5.56 o
 -17   1  13        0.44        4.94      2.59 o
 -16   1  13       25.22       30.75      5.47 o
 -15   1  13      397.13      386.56     15.04 o
 -14   1  13       37.08       45.78      4.84 o
 -13   1  13        3.39        6.81      2.53 o
 -12   1  13      802.94      807.06     13.41 o
 -11   1  13      596.73      575.99     11.46 o
 -10   1  13        0.26        2.82      2.40 o
  -9   1  13      718.54      697.12     11.49 o
  -8   1  13      374.53      350.77      8.57 o
  -7   1  13      273.98      262.49      9.59 o
  -6   1  13       12.52        8.72      2.01 o
  -5   1  13       12.22       11.88      2.21 o
  -4   1  13        7.27       13.17      2.24 o
  -3   1  13       50.32       41.44      3.29 o
  -2   1  13       25.54       31.03      4.16 o
  -1   1  13        0.00        7.72      3.18 o
   0   1  13       85.55       94.50      5.27 o
   1   1  13       61.49       59.91      4.36 o
   2   1  13       29.11       21.41      4.71 o
   3   1  13      433.86      469.23     25.96 o
   4   1  13      485.42      516.01     18.34 o
   5   1  13       31.17       35.26      6.59 o
   6   1  13      991.14      975.08     26.17 o
   7   1  13       51.68       61.87      8.19 o
   8   1  13      458.31      457.20     19.40 o
   9   1  13       24.67       30.33      9.32 o
  10   1  13      202.48      201.75     14.41 o
  11   1  13        8.28        8.77      5.84 o
  12   1  13      112.08      132.52     12.24 o
  13   1  13        0.79       -1.40      4.68 o
  14   1  13        6.07        9.33      9.96 o
 -24   2  13        4.43        5.23      6.10 o
 -23   2  13        0.61        6.01      5.44 o
 -22   2  13       10.60       13.35      5.65 o
 -21   2  13       64.13       51.95      8.17 o
 -20   2  13      390.06      411.62     25.63 o
 -19   2  13       60.79       50.51      6.98 o
 -18   2  13      107.79      134.17     10.01 o
 -17   2  13       48.18       61.67     11.04 o
 -16   2  13      118.05      124.36      9.54 o
 -15   2  13      217.02      208.27     11.70 o
 -14   2  13        2.41        9.01      4.07 o
 -13   2  13        0.02        9.29     15.54 o
 -12   2  13        2.51        6.29      4.52 o
 -11   2  13      969.75      996.84     24.04 o
 -10   2  13      914.25      941.17     23.34 o
  -9   2  13      800.54      790.77     21.15 o
  -8   2  13      107.49      111.83      8.59 o
  -7   2  13       22.06       19.52      6.76 o
  -6   2  13      225.74      213.38     16.59 o
  -5   2  13       34.52       26.99      4.32 o
  -4   2  13        1.39        2.02      2.02 o
  -3   2  13        4.57        6.16      2.66 o
  -2   2  13       47.28       47.47      4.88 o
  -1   2  13        0.04        5.67      5.67 o
   0   2  13       22.52       41.90      5.53 o
   1   2  13      120.10      130.30      8.54 o
   2   2  13      151.38      176.41     13.29 o
   3   2  13      133.89      136.59      9.89 o
   4   2  13     1523.36     1547.68     31.07 o
   5   2  13        3.09        0.98      4.94 o
   6   2  13       81.84       74.13      8.18 o
   7   2  13      206.20      220.09     13.40 o
   8   2  13      167.41      151.38     11.97 o
   9   2  13      579.32      560.83     21.96 o
  10   2  13       92.77       86.30      9.56 o
  11   2  13        4.31        3.59      5.04 o
  12   2  13       35.24       32.00      7.72 o
  13   2  13       60.19      106.78     17.41 o
 -22   3  13       15.92       11.11      8.06 o
 -21   3  13       52.90       51.77     11.63 o
 -20   3  13       30.66       26.38      7.20 o
 -19   3  13      184.87      161.07     11.87 o
 -18   3  13       23.32       10.98      5.30 o
 -17   3  13        7.67       13.62      4.57 o
 -16   3  13        1.27       -1.87      4.20 o
 -15   3  13       92.46       77.01      8.22 o
 -14   3  13      188.10      193.84     12.28 o
 -13   3  13       30.24       22.82      6.57 o
 -12   3  13      443.90      426.73     17.66 o
 -11   3  13      757.19      819.39     23.91 o
 -10   3  13      785.43      782.58     23.50 o
  -9   3  13      907.12      898.64     24.96 o
  -8   3  13      674.44      660.39     21.38 o
  -7   3  13        6.33        0.37      7.00 o
  -6   3  13      502.46      481.16     25.81 o
  -5   3  13      498.45      522.42     26.87 o
  -4   3  13        0.62       -4.05      6.75 o
  -3   3  13      117.11      112.02     13.50 o
  -2   3  13      136.79      129.14      7.07 o
  -1   3  13      517.63      523.49     14.96 o
   0   3  13       60.39       60.64      6.25 o
   1   3  13       32.99       42.21      5.77 o
   2   3  13      243.44      227.44     11.64 o
   3   3  13      282.95      263.86     13.08 o
   4   3  13      521.94      528.63     30.76 o
   5   3  13       35.25       42.73      7.07 o
   6   3  13       82.47       78.78      8.25 o
   7   3  13        0.00        1.97      4.81 o
   8   3  13      215.58      190.37     13.02 o
   9   3  13       33.10       37.49      7.33 o
  10   3  13       24.73       47.16     13.74 o
  11   3  13        0.36        4.08      7.63 o
  12   3  13      201.08      221.73     15.21 o
  13   3  13       33.92       32.38      7.61 o
 -19   4  13       77.12       59.90     12.83 o
 -18   4  13       17.77       24.17      6.35 o
 -17   4  13       22.55       26.83      7.52 o
 -16   4  13      158.21      145.28     12.21 o
 -15   4  13       53.17       79.59     13.07 o
 -14   4  13       52.07       35.27      6.78 o
 -13   4  13        6.68        1.74      5.12 o
 -12   4  13        0.94       -2.73      5.16 o
 -11   4  13        3.28       15.68      5.22 o
 -10   4  13       14.79        2.83      9.31 o
  -9   4  13      103.37       91.97      9.75 o
  -8   4  13      117.32      121.90     10.75 o
  -7   4  13        0.55       -2.99      4.88 o
  -6   4  13      262.49      284.24     21.91 o
  -5   4  13       72.64       84.37     12.82 o
  -4   4  13      152.64      166.23     17.41 o
  -3   4  13       57.68       54.65     11.30 o
  -2   4  13        1.91        0.81      6.67 o
  -1   4  13        0.28       -2.57      6.93 o
   0   4  13      362.90      370.25     24.69 o
   1   4  13       89.36       70.40     11.77 o
   2   4  13        0.73        0.30      6.68 o
   3   4  13       30.74       19.77      8.32 o
   4   4  13       58.14       54.43     10.95 o
   5   4  13        5.18        2.94      4.86 o
   6   4  13       32.07       37.76      7.02 o
   7   4  13        1.80        5.17      8.46 o
   8   4  13        4.98       -2.17      4.75 o
   9   4  13      130.50      125.45     18.26 o
  10   4  13        3.01        3.33      5.90 o
  11   4  13        0.55       -1.96      6.52 o
  12   4  13      171.59      177.08     19.99 o
 -15   5  13       25.52       34.05      7.72 o
 -14   5  13        1.69        2.26      5.80 o
 -13   5  13        0.09        4.20     12.88 o
 -12   5  13       16.60       12.61      6.07 o
 -11   5  13       20.01       21.83      9.93 o
 -10   5  13       17.78       19.86      7.70 o
  -9   5  13       11.68       14.61      5.95 o
  -8   5  13       12.33       10.60      5.63 o
  -7   5  13      183.72      207.64     20.42 o
  -6   5  13      115.73      113.80     15.53 o
  -5   5  13       13.94       24.55     10.50 o
  -4   5  13      173.65      172.03     19.12 o
  -3   5  13      562.84      644.13     34.17 o
  -2   5  13      215.65      230.03     20.74 o
  -1   5  13        6.58       -3.49      7.35 o
   0   5  13        1.21        3.11      6.99 o
   1   5  13      109.22      109.45     15.29 o
   2   5  13       14.81       13.63      8.07 o
   3   5  13       69.61       53.43     11.37 o
   4   5  13       30.78       44.59     11.81 o
   5   5  13       13.63       16.81      7.37 o
   6   5  13        0.41       16.95     10.17 o
   7   5  13       28.68       37.29     12.75 o
   8   5  13      468.58      532.57     33.02 o
  -5   6  13        3.82       12.50     10.41 o
  -4   6  13       16.18       30.15     10.35 o
  -3   6  13       13.55       11.30      9.61 o
  -2   6  13        9.68        6.55      8.03 o
  -1   6  13      117.80      144.16     18.75 o
   0   6  13       48.14       49.42     12.20 o
   1   6  13        0.79       -8.64      8.64 o
 -24   0  14        6.48       -9.64      9.64 o
 -23   0  14       16.45       20.65     10.11 o
 -22   0  14        2.34        9.76      7.91 o
 -21   0  14        1.42        2.56      6.78 o
 -20   0  14        8.27        4.27      6.91 o
 -19   0  14       55.87       50.52     10.88 o
 -18   0  14        2.27       20.02      8.12 o
 -17   0  14       66.40       86.01     13.33 o
 -16   0  14      239.82      267.29     12.45 o
 -15   0  14      564.65      595.55     15.88 o
 -14   0  14     1100.72     1152.67     19.10 o
 -13   0  14       53.37       72.50      5.41 o
 -12   0  14       56.71       62.40      6.25 o
 -11   0  14     1235.09     1269.64     53.46 o
 -10   0  14      240.18      205.43     10.96 o
  -9   0  14      330.11      347.60      9.97 o
  -8   0  14        0.69        0.32      3.64 o
  -7   0  14      114.88      143.08      9.25 o
  -6   0  14        0.31        9.36      4.39 o
  -5   0  14      606.81      596.42     17.91 o
  -4   0  14       14.02        9.72      4.82 o
  -3   0  14      927.87      970.42     22.53 o
  -2   0  14       19.62       30.30      5.32 o
  -1   0  14      211.99      214.22     10.95 o
   0   0  14        5.94        7.40      5.30 o
   1   0  14      173.60      169.18      9.82 o
   2   0  14       14.45       19.25      5.50 o
   3   0  14      435.13      407.46     18.25 o
   4   0  14       80.88       94.94     13.49 o
   5   0  14     2909.86     2865.27     65.23 o
   6   0  14       28.18       34.14      7.22 o
   7   0  14      574.84      567.03     30.28 o
   8   0  14        1.75        8.92      6.64 o
   9   0  14      184.68      174.01     18.41 o
  10   0  14       99.02       94.64     14.57 o
  11   0  14       12.03       -3.28      6.59 o
  12   0  14        2.59        4.06      7.96 o
  13   0  14       40.36       46.46     12.63 o
 -23   1  14        0.49       13.48      9.90 o
 -22   1  14        6.25       -2.62      7.46 o
 -21   1  14      173.50      146.43     18.21 o
 -20   1  14       77.48       77.84     10.26 o
 -19   1  14       26.68       41.01      5.57 o
 -18   1  14       55.71       56.23      4.93 o
 -17   1  14       42.83       48.37      4.66 o
 -16   1  14        1.82        5.88      3.01 o
 -15   1  14      738.17      746.85     20.08 o
 -14   1  14        0.70       34.17      6.93 o
 -13   1  14        1.01        0.71      2.78 o
 -12   1  14      351.90      359.59      9.49 o
 -11   1  14        8.55        7.91      2.55 o
 -10   1  14        2.24        2.68      2.46 o
  -9   1  14      194.57      175.20      8.07 o
  -8   1  14      141.16      152.73      7.53 o
  -7   1  14      311.39      331.75     12.99 o
  -6   1  14        0.19        0.46      1.82 o
  -5   1  14       65.36       59.15      3.88 o
  -4   1  14      161.13      167.57      6.29 o
  -3   1  14       43.34       58.11      5.20 o
  -2   1  14       29.71       25.28      5.71 o
  -1   1  14       67.59       72.81      5.60 o
   0   1  14        2.47        5.27      2.49 o
   1   1  14       48.74       45.37      4.88 o
   2   1  14       17.46       35.32      9.76 o
   3   1  14      151.41      146.90     10.63 o
   4   1  14     2612.34     2589.33     41.43 o
   5   1  14       98.43      117.76      9.97 o
   6   1  14      131.70      127.54     10.88 o
   7   1  14      117.85      108.87     10.20 o
   8   1  14      170.63      171.02     12.65 o
   9   1  14      253.72      232.57     14.76 o
  10   1  14       10.73       16.78      6.64 o
  11   1  14       20.72       18.32      6.54 o
  12   1  14        0.03        4.46      5.97 o
  13   1  14      103.22      138.11     18.82 o
 -23   2  14        2.54       12.15      5.87 o
 -22   2  14       40.39       52.00      8.11 o
 -21   2  14       84.10       81.96      9.61 o
 -20   2  14       10.44       16.23      4.85 o
 -19   2  14       32.61       20.39     14.66 o
 -18   2  14       19.03       14.92      4.87 o
 -17   2  14       27.16       30.63      6.84 o
 -16   2  14      323.40      321.32     15.07 o
 -15   2  14      410.95      423.86     16.67 o
 -14   2  14        5.39        1.15      4.36 o
 -13   2  14       75.60       60.23      8.08 o
 -12   2  14       62.81       84.45      7.96 o
 -11   2  14      121.70      132.50     10.01 o
 -10   2  14        9.65       13.10      4.99 o
  -9   2  14       26.10       22.99      5.06 o
  -8   2  14        1.60        4.04      6.10 o
  -7   2  14     1106.84     1097.65     36.77 o
  -6   2  14      256.29      232.90     17.69 o
  -5   2  14      108.96      106.74     12.69 o
  -4   2  14        0.06        3.69      2.32 o
  -3   2  14       31.82       37.83      4.48 o
  -2   2  14       30.80       32.93      8.47 o
  -1   2  14       87.22       82.01      6.71 o
   0   2  14       22.33       19.26      4.47 o
   1   2  14      163.34      168.39     10.19 o
   2   2  14     1904.94     1896.06     47.74 o
   3   2  14      665.15      676.88     20.95 o
   4   2  14      143.48      126.21      9.89 o
   5   2  14       82.45      105.84      9.75 o
   6   2  14       48.91       57.90     12.46 o
   7   2  14        0.04        6.41      4.62 o
   8   2  14       13.30       15.29      6.35 o
   9   2  14       55.09       66.39      9.48 o
  10   2  14       59.58       87.55     10.51 o
  11   2  14      110.73      114.13     11.30 o
  12   2  14      148.41      140.57     12.83 o
 -22   3  14      133.46      170.63     19.21 o
 -21   3  14       10.22       18.53      5.28 o
 -20   3  14       25.91       24.69      6.45 o
 -19   3  14        9.30       10.54      5.06 o
 -18   3  14        0.43        4.50      4.93 o
 -17   3  14       69.79       70.01      8.33 o
 -16   3  14       95.42       94.36      9.36 o
 -15   3  14       17.68       12.30      5.58 o
 -14   3  14        0.16       -3.98      4.33 o
 -13   3  14      116.81      129.40     10.67 o
 -12   3  14       24.51       39.55      6.75 o
 -11   3  14      125.66      115.95     16.31 o
 -10   3  14       95.62      104.33      9.78 o
  -9   3  14       82.90       89.95     10.19 o
  -8   3  14        2.54       13.90      6.06 o
  -7   3  14      211.26      197.57     17.76 o
  -6   3  14       40.73       33.46      9.18 o
  -5   3  14        4.35        0.36      5.76 o
  -4   3  14      134.15      125.07     13.91 o
  -3   3  14       66.07       87.96     12.54 o
  -2   3  14       83.25      101.46     13.30 o
  -1   3  14      206.67      182.35     17.59 o
   0   3  14     1064.53     1022.02     39.39 o
   1   3  14      182.93      158.16     11.67 o
   2   3  14      328.59      288.53     13.36 o
   3   3  14       19.23       16.01      4.58 o
   4   3  14        0.00        4.65     10.84 o
   5   3  14        3.22        4.70      4.43 o
   6   3  14       43.71       33.82      6.26 o
   7   3  14        2.25        1.33      5.23 o
   8   3  14        4.02        2.71      4.49 o
   9   3  14       20.08       20.60     11.27 o
  10   3  14       23.32       19.55     10.54 o
  11   3  14       30.53       44.17      8.44 o
  12   3  14        9.02       13.24      9.58 o
 -20   4  14      167.42      134.36     16.30 o
 -19   4  14        0.28        8.68      6.17 o
 -18   4  14        1.47       -4.93      4.93 o
 -17   4  14      183.26      192.86     14.02 o
 -16   4  14       96.71       83.28      9.70 o
 -15   4  14        1.74        0.91      4.69 o
 -14   4  14      277.17      255.19     15.33 o
 -13   4  14       41.71       34.71      7.01 o
 -12   4  14        2.93        0.08      8.31 o
 -11   4  14        0.88       -1.00      4.73 o
 -10   4  14      361.80      332.96     17.31 o
  -9   4  14       30.83       35.18      7.41 o
  -8   4  14      196.81      184.08     18.84 o
  -7   4  14       17.87       20.37      8.71 o
  -6   4  14      287.19      267.74     21.80 o
  -5   4  14      904.26      909.04     38.77 o
  -4   4  14       14.89       40.71     11.29 o
  -3   4  14        8.33       15.70      8.66 o
  -2   4  14      366.73      344.80     24.99 o
  -1   4  14       20.03       17.08      8.49 o
   0   4  14        6.10        9.02      7.41 o
   1   4  14      133.31      147.79     16.89 o
   2   4  14       30.62       42.82     10.37 o
   3   4  14       51.52       54.79     12.06 o
   4   4  14      204.64      244.85     22.56 o
   5   4  14       36.88       46.57     11.06 o
   6   4  14       34.11       55.13     12.47 o
   7   4  14       19.75       18.43     10.08 o
   8   4  14       54.08       59.28     13.29 o
   9   4  14        6.80        5.64      7.15 o
  10   4  14       69.14       80.96     13.94 o
  11   4  14       25.85       48.95     12.12 o
 -14   5  14        2.61       -4.15      5.65 o
 -13   5  14       25.13       37.32     11.15 o
 -12   5  14        0.03        3.13      5.59 o
 -11   5  14       11.00       11.78      6.55 o
 -10   5  14       16.93       17.21      9.72 o
  -9   5  14      114.06      124.52     12.40 o
  -8   5  14        5.00       13.27      8.50 o
  -7   5  14        6.30        2.05      7.27 o
  -6   5  14        0.34       12.31      9.26 o
  -5   5  14        9.87       17.80     10.26 o
  -4   5  14       17.06        9.75      9.58 o
  -3   5  14      104.46      104.36     16.56 o
  -2   5  14        6.96        4.93      8.13 o
  -1   5  14        0.49       -3.56      6.71 o
   0   5  14       24.32        6.57      7.20 o
   1   5  14        7.53       22.92      9.32 o
   2   5  14        9.35       13.45      8.76 o
   3   5  14        5.47       -4.59      6.67 o
   4   5  14       32.47       39.80     12.08 o
   5   5  14      135.86      133.55     18.28 o
   6   5  14       38.93       41.02     12.60 o
 -22   1  15      143.90      145.84     19.16 o
 -21   1  15       87.02       93.00     15.66 o
 -20   1  15       14.68        7.23      5.81 o
 -19   1  15        1.15        3.58      4.62 o
 -18   1  15       12.08       15.10      4.97 o
 -17   1  15        1.52        8.38      3.04 o
 -16   1  15      198.87      209.99      8.85 o
 -15   1  15        0.13        3.24      2.85 o
 -14   1  15       39.58       38.82      4.79 o
 -13   1  15      576.55      594.23     12.54 o
 -12   1  15       32.34       32.95      3.71 o
 -11   1  15      406.40      415.38     12.44 o
 -10   1  15        4.62        5.17      3.27 o
  -9   1  15       46.85       40.70      4.58 o
  -8   1  15       28.08       27.93      4.81 o
  -7   1  15      414.22      408.04     12.54 o
  -6   1  15       81.29       77.14      6.05 o
  -5   1  15        0.02        1.01      2.97 o
  -4   1  15       36.09       25.31      4.15 o
  -3   1  15       19.57       32.24      5.52 o
  -2   1  15       87.87       79.73      6.06 o
  -1   1  15        3.27        4.21      2.55 o
   0   1  15      187.42      163.90      6.99 o
   1   1  15       52.86       52.45      5.63 o
   2   1  15     1131.93     1057.11     26.23 o
   3   1  15       47.13       47.68      7.66 o
   4   1  15       85.98      114.77     10.45 o
   5   1  15      119.63      128.80     18.01 o
   6   1  15      324.58      309.69     16.24 o
   7   1  15        6.25        5.44      7.23 o
   8   1  15        6.28       11.66      5.67 o
   9   1  15       99.93       85.78      9.66 o
  10   1  15        9.24        5.29      5.06 o
  11   1  15       63.29       68.34      9.52 o
  12   1  15        0.42        6.66      9.09 o
 -21   2  15       59.32       61.98      8.81 o
 -20   2  15        2.60       11.65     12.91 o
 -19   2  15        1.25       -2.34      4.43 o
 -18   2  15       13.65       15.79      4.76 o
 -17   2  15      147.00      165.66     11.38 o
 -16   2  15       78.54       86.80      8.25 o
 -15   2  15       19.35       10.44      5.38 o
 -14   2  15       86.80       83.16      7.91 o
 -13   2  15       35.93       39.08      7.76 o
 -12   2  15      219.47      243.06     13.27 o
 -11   2  15      892.13      914.08     24.30 o
 -10   2  15      358.65      334.86     14.98 o
  -9   2  15       37.87       40.17      9.05 o
  -8   2  15       57.67       65.06     11.07 o
  -7   2  15       77.34       96.07     12.67 o
  -6   2  15       66.66       74.29     11.65 o
  -5   2  15        2.23        2.15      5.56 o
  -4   2  15        1.28       -2.50      5.99 o
  -3   2  15        2.64        1.01      3.06 o
  -2   2  15      489.66      484.54     15.09 o
  -1   2  15      737.27      750.36     19.61 o
   0   2  15       11.95       15.31      6.79 o
   1   2  15      570.70      549.91     18.37 o
   2   2  15        4.65        6.87      4.36 o
   3   2  15        1.96        1.94      4.20 o
   4   2  15       21.48       24.40      5.58 o
   5   2  15        4.99        5.94      5.08 o
   6   2  15        1.05        6.28      6.64 o
   7   2  15        2.41        8.38      6.56 o
   8   2  15       16.70       22.85      5.93 o
   9   2  15       15.20       19.98      8.03 o
  10   2  15        1.28        9.18      6.16 o
  11   2  15       99.87      131.59     17.38 o
  12   2  15        0.73       10.91      9.94 o
 -22   3  15       58.84       54.55     12.22 o
 -21   3  15        0.23       -3.48      4.74 o
 -20   3  15        9.31        8.26      4.99 o
 -19   3  15        5.67       13.39      5.72 o
 -18   3  15       53.19       61.14      8.32 o
 -17   3  15       18.05       29.86      9.36 o
 -16   3  15      180.63      163.04     12.05 o
 -15   3  15       97.82       92.71      9.65 o
 -14   3  15       29.37       27.82      6.14 o
 -13   3  15       75.53       82.80      9.28 o
 -12   3  15       76.01       84.69     12.93 o
 -11   3  15       27.00       26.67      6.86 o
 -10   3  15       23.20       20.20      5.64 o
  -9   3  15      417.16      391.52     24.45 o
  -8   3  15       57.70       52.76     10.81 o
  -7   3  15      762.56      757.57     34.04 o
  -6   3  15       20.83       29.01     10.14 o
  -5   3  15      139.28      101.59     13.34 o
  -4   3  15       14.93       10.38      6.77 o
  -3   3  15        0.06        5.05      6.28 o
  -2   3  15       93.41      100.46     13.48 o
  -1   3  15        0.53        1.49      6.26 o
   0   3  15        0.11       -1.41      6.89 o
   1   3  15      132.04      125.88     15.61 o
   2   3  15       49.72       47.45     11.20 o
   3   3  15      114.64       96.87     14.66 o
   4   3  15        6.68        9.25      4.43 o
   5   3  15       11.07       19.72      5.99 o
   6   3  15       25.29       26.37      5.84 o
   7   3  15        4.88       -0.22      4.95 o
   8   3  15        0.15        2.97      5.43 o
   9   3  15      237.02      300.78     17.48 o
  10   3  15        0.40        6.25      8.02 o
  11   3  15       68.80       84.55     14.73 o
 -19   4  15       10.38       12.51      6.09 o
 -18   4  15       54.26       47.25     15.59 o
 -17   4  15       10.76        7.70      5.22 o
 -16   4  15       21.62       11.67      5.79 o
 -15   4  15       25.30       18.64      6.10 o
 -14   4  15       17.96        9.44      5.63 o
 -13   4  15       42.51       30.62      6.50 o
 -12   4  15       74.80       71.94      9.74 o
 -11   4  15        4.61       24.02      6.41 o
 -10   4  15       40.68       57.60      8.70 o
  -9   4  15        3.09        4.06      6.55 o
  -8   4  15       31.63       40.70     11.98 o
  -7   4  15      413.68      449.77     28.60 o
  -6   4  15       81.98       59.90     12.74 o
  -5   4  15        0.08        7.71      7.48 o
  -4   4  15       38.54       34.79     11.38 o
  -3   4  15      281.10      261.66     22.60 o
  -2   4  15       34.11       40.13     10.53 o
  -1   4  15       26.55       36.78     11.09 o
   0   4  15        1.66        5.09      7.32 o
   1   4  15       48.69       66.29     12.58 o
   2   4  15      125.70      146.93     17.93 o
   3   4  15      242.64      260.84     22.78 o
   4   4  15      223.09      276.88     24.22 o
   5   4  15        2.09       10.25      9.15 o
   6   4  15        0.02        0.83      7.36 o
   7   4  15        9.96       21.47      9.90 o
 -13   5  15        2.45       -0.66      7.48 o
 -12   5  15       56.78       63.77      9.30 o
 -11   5  15       10.98       23.26      9.59 o
 -10   5  15        1.36        6.24      7.04 o
  -9   5  15      103.56      129.52     17.76 o
  -8   5  15       45.58       62.42     13.53 o
  -7   5  15        9.78       15.25     10.07 o
  -6   5  15       32.90       70.15     13.72 o
  -5   5  15       13.71       19.89      9.20 o
  -4   5  15      165.45      185.10     19.86 o
  -3   5  15       79.89       82.09     14.12 o
  -2   5  15        0.32       -6.62      7.36 o
  -1   5  15       15.19       18.10      9.39 o
   0   5  15       28.17       36.82      9.99 o
   1   5  15        4.10        8.14      7.67 o
   2   5  15        4.64       10.24      8.20 o
 -21   0  16        3.69       16.44      8.95 o
 -20   0  16        0.67       16.79      9.72 o
 -19   0  16       86.43       75.63     14.26 o
 -18   0  16        0.00       12.41      8.81 o
 -17   0  16       20.75       10.05      6.63 o
 -16   0  16       57.92       53.13     12.20 o
 -15   0  16      425.29      384.51     15.87 o
 -14   0  16        0.08        3.17      7.09 o
 -13   0  16      535.74      526.28     44.45 o
 -12   0  16      203.81      198.52     11.68 o
 -11   0  16      111.44      113.91      9.15 o
 -10   0  16       55.95       48.53      6.49 o
  -9   0  16      932.89      895.00     23.85 o
  -8   0  16     1159.17     1130.12     26.54 o
  -7   0  16      269.46      258.27     27.45 o
  -6   0  16      184.16      155.83     10.49 o
  -5   0  16        7.32        9.23      4.72 o
  -4   0  16       32.72       32.94      5.93 o
  -3   0  16      145.63      131.37      9.98 o
  -2   0  16      783.88      792.92     22.32 o
  -1   0  16       45.01       65.28      7.33 o
   0   0  16       61.91       69.64     13.56 o
   1   0  16      116.80      114.97      8.92 o
   2   0  16      218.40      225.39     11.70 o
   3   0  16       44.67       40.90     11.59 o
   4   0  16      248.46      270.21     22.19 o
   5   0  16      890.29      899.00     27.39 o
   6   0  16       72.27       77.76     13.06 o
   7   0  16       26.44       44.02     11.25 o
   8   0  16       71.60       71.17     14.16 o
   9   0  16        8.05       15.66      7.70 o
  10   0  16       45.58       44.45     11.62 o
  11   0  16        0.03        1.45      7.36 o
 -21   1  16        9.35       30.15      8.31 o
 -20   1  16        1.20        0.67      8.65 o
 -19   1  16        1.58       -1.39      5.78 o
 -18   1  16       47.64       37.44      8.08 o
 -17   1  16       44.30       52.23      6.48 o
 -16   1  16        0.03        1.65      2.90 o
 -15   1  16       27.00       31.54      4.18 o
 -14   1  16        8.23        9.53      3.70 o
 -13   1  16       18.86       16.05      3.03 o
 -12   1  16      594.11      601.07     15.43 o
 -11   1  16      174.51      187.36     10.37 o
 -10   1  16       38.29       57.55      5.69 o
  -9   1  16      133.71      136.76      7.79 o
  -8   1  16       14.49       19.41      5.86 o
  -7   1  16      346.86      332.85     11.91 o
  -6   1  16      110.31      110.22      7.57 o
  -5   1  16       30.36       36.67      4.66 o
  -4   1  16       25.80       16.66      4.26 o
  -3   1  16        7.71        4.96      2.97 o
  -2   1  16        3.77        1.83      2.30 o
  -1   1  16       68.39       57.80      5.55 o
   0   1  16       20.87       30.02      4.37 o
   1   1  16        0.58       10.11      4.24 o
   2   1  16      147.36      158.60     11.52 o
   3   1  16      285.46      291.58     14.98 o
   4   1  16       94.47      111.67     13.79 o
   5   1  16      138.18      122.77     10.81 o
   6   1  16      699.71      705.94     24.84 o
   7   1  16        6.76       18.01      6.17 o
   8   1  16        1.94        5.03     10.45 o
   9   1  16       12.89       11.15      4.69 o
  10   1  16       54.36       69.18     28.73 o
  11   1  16        2.82        7.84      9.33 o
 -20   2  16       49.12       61.68     13.93 o
 -19   2  16       28.79       33.31      6.45 o
 -18   2  16      236.56      229.95     13.45 o
 -17   2  16       41.36       47.15      6.96 o
 -16   2  16       78.80       77.99     14.26 o
 -15   2  16      108.04      100.43      9.05 o
 -14   2  16      141.31      131.24     10.67 o
 -13   2  16      414.50      435.73     17.81 o
 -12   2  16      264.36      266.10     20.54 o
 -11   2  16        1.61        9.73      7.94 o
 -10   2  16      311.91      333.10     21.99 o
  -9   2  16      153.37      156.78     16.18 o
  -8   2  16        2.51        7.20      7.63 o
  -7   2  16       67.44       62.92     11.35 o
  -6   2  16        0.07        4.65      5.51 o
  -5   2  16       11.07        4.45      6.45 o
  -4   2  16      149.06      135.58     15.07 o
  -3   2  16      117.60      125.06     14.99 o
  -2   2  16      173.87      157.75     16.68 o
  -1   2  16       46.62       45.81     10.57 o
   0   2  16      351.27      338.42     14.59 o
   1   2  16        1.33       -2.06      4.21 o
   2   2  16        0.21       -1.70      3.81 o
   3   2  16      156.56      155.26     11.19 o
   4   2  16      120.87      128.75     10.60 o
   5   2  16        0.47        3.56      4.88 o
   6   2  16       45.52       49.95      7.90 o
   7   2  16       16.85       10.10      6.30 o
   8   2  16        7.82       10.55     10.61 o
   9   2  16       65.37       81.17     20.46 o
  10   2  16        0.07       -8.55      8.55 o
  11   2  16       23.18       43.80     12.50 o
 -22   3  16        3.96       10.14      9.49 o
 -21   3  16       20.25       30.27     10.15 o
 -20   3  16        0.25       16.17      6.03 o
 -19   3  16       28.22       30.35      6.88 o
 -18   3  16       31.82       28.64      6.29 o
 -17   3  16       10.05       25.38      6.26 o
 -16   3  16        6.71        3.42      4.47 o
 -15   3  16       24.04       31.13      6.44 o
 -14   3  16      326.46      311.85     16.59 o
 -13   3  16      542.85      511.28     20.69 o
 -12   3  16      376.06      327.87     16.78 o
 -11   3  16       41.33       49.65     16.09 o
 -10   3  16      185.52      161.95     17.04 o
  -9   3  16      566.52      563.45     30.19 o
  -8   3  16       33.87       34.36     10.62 o
  -7   3  16       72.60       88.73     13.44 o
  -6   3  16       29.07       33.11      8.93 o
  -5   3  16        1.98        2.94      6.46 o
  -4   3  16       59.38       45.58     10.27 o
  -3   3  16        5.97       11.99      6.70 o
  -2   3  16      213.23      189.83     19.06 o
  -1   3  16      131.78      131.61     16.45 o
   0   3  16       88.82      109.16     14.79 o
   1   3  16       39.84       44.78     11.12 o
   2   3  16      108.50      121.97     16.38 o
   3   3  16       51.97       57.55     12.60 o
   4   3  16      161.57      181.22     19.45 o
   5   3  16       37.59       28.11      9.80 o
   6   3  16        4.57       11.95      9.35 o
   7   3  16        0.51       -5.43      9.00 o
  10   3  16       22.71       33.41     11.02 o
 -18   4  16        9.36       45.10     11.95 o
 -17   4  16       78.96       71.78      9.68 o
 -16   4  16        4.71        9.13      9.99 o
 -15   4  16       53.40       55.40      9.07 o
 -14   4  16      134.27      128.85     12.18 o
 -13   4  16        5.65        3.49      5.96 o
 -12   4  16      202.22      162.01     13.31 o
 -11   4  16      282.73      272.41     16.60 o
 -10   4  16       47.82       48.30     11.91 o
  -9   4  16       52.77       79.49     13.49 o
  -8   4  16      116.80      131.90     16.49 o
  -7   4  16       46.06       28.56     10.47 o
  -6   4  16       40.46       54.95     11.26 o
  -5   4  16       25.39       43.76     11.60 o
  -4   4  16        0.32        5.21      8.26 o
  -3   4  16        5.37        9.82      7.63 o
  -2   4  16      122.56      129.84     16.43 o
  -1   4  16       96.07       88.72     14.96 o
   0   4  16        4.47        2.45      6.93 o
   1   4  16      132.63      102.02     15.75 o
   2   4  16       15.70       14.20      8.06 o
   3   4  16      107.35      120.27     16.87 o
   4   4  16        0.95       12.22      8.59 o
  -8   5  16       59.99       66.71     14.48 o
  -7   5  16       82.86       74.55     13.47 o
  -6   5  16       61.57       73.96     14.64 o
  -5   5  16        8.95       10.88      9.37 o
  -4   5  16       40.17       51.60     12.10 o
  -3   5  16        8.56        7.45      8.33 o
 -20   1  17       25.79       22.97      7.42 o
 -19   1  17      170.52      176.60     14.66 o
 -18   1  17       41.64       38.23      8.35 o
 -17   1  17        0.52        9.18      7.83 o
 -16   1  17       46.36       42.57      5.93 o
 -15   1  17       16.23       11.54      4.12 o
 -14   1  17        1.29        6.13      4.29 o
 -13   1  17      625.99      638.01     22.55 o
 -12   1  17        0.31        3.37      3.56 o
 -11   1  17       25.74       37.80      5.04 o
 -10   1  17       78.06       76.99      6.26 o
  -9   1  17      110.89      117.26     11.84 o
  -8   1  17       26.71       27.22      4.78 o
  -7   1  17        2.44        1.26      3.28 o
  -6   1  17       26.64       26.95      4.54 o
  -5   1  17        2.01        1.37      3.21 o
  -4   1  17       29.46       27.72      4.43 o
  -3   1  17       71.75       69.77      6.26 o
  -2   1  17        3.58        4.66      3.37 o
  -1   1  17      198.97      212.39      8.47 o
   0   1  17       66.76       70.77      9.17 o
   1   1  17      194.76      222.56     15.18 o
   2   1  17      118.95      120.50     10.34 o
   3   1  17       27.45       30.42      6.15 o
   4   1  17        8.05        6.86      4.87 o
   5   1  17       84.47       96.96     11.68 o
   6   1  17       53.47       60.76      8.70 o
   7   1  17       15.53       16.27      5.95 o
   8   1  17        0.96       11.01      8.71 o
   9   1  17       41.44       55.19      8.91 o
  10   1  17       10.45        7.12      6.81 o
 -18   2  17       66.81       56.36     10.41 o
 -17   2  17       42.93       60.67     17.76 o
 -16   2  17       18.31       28.70      5.96 o
 -15   2  17       59.35       73.92      8.45 o
 -14   2  17      892.18      950.80     26.31 o
 -13   2  17       97.47      101.05      9.48 o
 -12   2  17       11.87       16.03      7.84 o
 -11   2  17       16.09       11.64      7.26 o
 -10   2  17        0.11       -4.95      5.99 o
  -9   2  17        5.65        4.19      6.54 o
  -8   2  17       10.08       14.76      6.88 o
  -7   2  17       87.19       84.13     12.57 o
  -6   2  17       63.97       69.92     11.52 o
  -5   2  17        9.74        8.50      6.36 o
  -4   2  17       91.32       92.86     13.41 o
  -3   2  17        6.58        6.80      8.01 o
  -2   2  17       13.00       22.50      8.68 o
  -1   2  17      192.17      168.24     18.21 o
   0   2  17        8.35        7.84      8.42 o
   1   2  17        0.04        8.34      8.13 o
   2   2  17       86.48       87.89     14.20 o
   3   2  17        3.19       23.03      9.65 o
   4   2  17       63.24       59.02      7.94 o
   5   2  17        0.05        1.32      4.99 o
   6   2  17       30.76       28.33      6.73 o
   7   2  17      125.72      124.75     11.58 o
   8   2  17        0.01        3.83      7.33 o
   9   2  17        1.19       -0.35      7.04 o
  10   2  17       65.42       80.64     14.77 o
 -20   3  17       67.85       63.33      9.15 o
 -19   3  17        2.34       -3.21      4.88 o
 -18   3  17        6.12        2.48      5.49 o
 -17   3  17       10.55       17.63      6.10 o
 -16   3  17       92.81       89.81      9.92 o
 -15   3  17        6.46        9.34      6.30 o
 -14   3  17        0.79       10.54      5.92 o
 -13   3  17      196.70      197.44     13.79 o
 -12   3  17      154.42      144.56     16.86 o
 -11   3  17      123.72      119.07     15.14 o
 -10   3  17      194.49      201.00     19.29 o
  -9   3  17       95.22      100.48     14.63 o
  -8   3  17      196.06      227.32     20.52 o
  -7   3  17        1.07        4.83      6.35 o
  -6   3  17       42.49       47.22     11.82 o
  -5   3  17       21.10       10.71      7.95 o
  -4   3  17       41.12       55.32     12.13 o
  -3   3  17      117.03      102.07     15.09 o
  -2   3  17       11.90       17.92      7.22 o
  -1   3  17       26.04       33.33     10.98 o
   0   3  17        0.00        3.29      7.38 o
   1   3  17       44.49       50.23     11.81 o
   2   3  17        1.12       -1.71      6.93 o
   3   3  17        1.72        0.11      7.53 o
   4   3  17       37.64       46.04     12.38 o
   5   3  17       57.24       62.08     14.33 o
 -17   4  17        8.15       11.75      9.44 o
 -16   4  17        1.06        0.63      5.36 o
 -15   4  17       49.76       59.13      9.12 o
 -14   4  17        0.59       11.58      6.35 o
 -13   4  17      343.73      342.29     19.01 o
 -12   4  17      315.66      309.89     25.39 o
 -11   4  17      239.78      242.88     22.92 o
 -10   4  17       46.41       35.89     10.86 o
  -9   4  17        9.06        3.17      6.56 o
  -8   4  17        5.74       16.28      9.44 o
  -7   4  17      179.32      194.43     20.49 o
  -6   4  17        6.00        9.08      8.54 o
  -5   4  17        3.04       12.06      7.83 o
  -4   4  17        2.02        0.20      7.35 o
  -3   4  17        5.05       -0.12      7.53 o
  -2   4  17       29.05       35.46     10.75 o
  -1   4  17        2.32        5.48      7.10 o
   0   4  17      115.66      129.85     17.64 o
   1   4  17       42.44       43.81     12.37 o
 -19   0  18      132.11      114.34     18.36 o
 -18   0  18       61.08       70.06     13.98 o
 -17   0  18       15.17       17.47      9.53 o
 -16   0  18      217.22      224.19     22.32 o
 -15   0  18      156.56      146.10     18.04 o
 -14   0  18        1.37       14.68      6.39 o
 -13   0  18       32.14       20.38      9.62 o
 -12   0  18       62.32       54.42      7.23 o
 -11   0  18        1.39        6.22      4.45 o
 -10   0  18       12.12       15.41      4.67 o
  -9   0  18      100.88       95.04     11.26 o
  -8   0  18       47.21       51.24      6.74 o
  -7   0  18        1.27        2.30      4.52 o
  -6   0  18       63.93       55.85      8.55 o
  -5   0  18      144.09      136.33     10.53 o
  -4   0  18        6.97        1.18      4.16 o
  -3   0  18      259.39      212.43     12.78 o
  -2   0  18       15.35       13.78      5.12 o
  -1   0  18      153.58      152.12     10.88 o
   0   0  18      622.76      587.21     20.53 o
   1   0  18     3129.03     3257.12     75.26 o
   2   0  18      907.46      925.93     41.57 o
   3   0  18      171.91      178.58     19.15 o
   4   0  18       16.32       20.32      6.27 o
   5   0  18      139.53      146.07     17.12 o
   6   0  18       19.12       23.66      8.80 o
   7   0  18        0.14        9.78      8.56 o
   8   0  18       21.59       22.85     10.11 o
 -19   1  18        0.30        4.22      9.74 o
 -18   1  18       33.98       44.54      8.96 o
 -17   1  18       76.67       74.48     10.04 o
 -16   1  18        7.15        6.88      4.25 o
 -15   1  18       40.43       38.77      5.94 o
 -14   1  18       54.31       59.22      6.60 o
 -13   1  18       70.14       72.23      7.30 o
 -12   1  18        5.38        7.02      3.38 o
 -11   1  18       11.42       20.93      4.38 o
 -10   1  18      120.34      129.77      8.88 o
  -9   1  18        0.13        4.23      3.57 o
  -8   1  18       76.36       81.72      6.79 o
  -7   1  18       43.60       40.55      9.72 o
  -6   1  18      287.24      276.99     11.89 o
  -5   1  18       35.81       36.42      5.47 o
  -4   1  18       34.56       45.87      5.59 o
  -3   1  18       18.30       14.83      4.16 o
  -2   1  18       18.36       23.31      5.63 o
  -1   1  18      538.63      527.69     21.18 o
   0   1  18      170.33      170.24     10.07 o
   1   1  18      114.20       99.62     10.24 o
   2   1  18      349.95      349.75     17.13 o
   3   1  18       54.09       61.72      8.49 o
   4   1  18       81.21       97.42     10.47 o
   5   1  18       11.54       12.94      8.66 o
   6   1  18       98.86      103.17     10.77 o
   7   1  18        0.24       -3.10      7.02 o
   8   1  18       19.79       22.73      9.99 o
   9   1  18       16.01       16.52      9.18 o
 -18   2  18       55.29       58.22     11.88 o
 -17   2  18       14.81        3.62      6.43 o
 -16   2  18        0.63        7.78      7.08 o
 -15   2  18        4.55       11.91      5.33 o
 -14   2  18       10.44       32.51      9.99 o
 -13   2  18       16.13       20.66      8.02 o
 -12   2  18      173.78      181.20     17.79 o
 -11   2  18       42.49       52.47     11.41 o
 -10   2  18        1.74       -0.23      6.16 o
  -9   2  18       17.33        7.79      7.91 o
  -8   2  18        3.79       16.79      7.78 o
  -7   2  18        2.88        1.10      6.02 o
  -6   2  18        2.18       12.22      7.61 o
  -5   2  18       55.89       68.42     11.85 o
  -4   2  18       18.00       19.17      8.30 o
  -3   2  18      749.12      789.76     36.90 o
  -2   2  18       39.88       46.56     12.05 o
  -1   2  18      760.88      762.88     36.84 o
   0   2  18        3.24        8.51      7.93 o
   1   2  18       76.51       76.77     14.23 o
   2   2  18        1.96       -3.11      8.11 o
   3   2  18      211.61      251.33     23.25 o
   4   2  18        0.01       -6.94      8.91 o
 -19   3  18       44.40       31.99     10.25 o
 -18   3  18       81.45       84.83      9.66 o
 -17   3  18       66.14       56.34     12.55 o
 -16   3  18        0.16        7.59      5.60 o
 -15   3  18       29.40       33.77      6.97 o
 -14   3  18       19.97       24.95      6.46 o
 -13   3  18       16.18       21.29      8.60 o
 -12   3  18        8.94       24.37      8.67 o
 -11   3  18        0.92        5.21      8.28 o
 -10   3  18       19.41       16.19      8.61 o
  -9   3  18      235.21      237.35     21.23 o
  -8   3  18       38.14       47.03     10.90 o
  -7   3  18      107.78      102.82     14.30 o
  -6   3  18        0.04        9.00      7.49 o
  -5   3  18      188.45      159.27     18.21 o
  -4   3  18      235.38      212.93     21.36 o
  -3   3  18       87.93       79.50     14.53 o
  -2   3  18      146.52      140.09     17.64 o
  -1   3  18       19.11       33.29     10.45 o
   0   3  18       89.48       74.27     13.76 o
   1   3  18      223.32      214.45     22.46 o
   2   3  18       13.99       21.85     10.46 o
 -16   4  18       96.90      113.59     17.24 o
 -15   4  18        4.52        8.09      8.53 o
 -14   4  18        0.17        0.97      7.42 o
 -13   4  18       30.54       40.39     11.00 o
 -12   4  18      170.45      158.44     19.36 o
 -11   4  18        6.04       -1.02      7.31 o
 -10   4  18       27.62       16.00      9.59 o
  -9   4  18       13.61       34.38     10.55 o
  -8   4  18       38.04       29.92     10.84 o
  -7   4  18       10.20       16.56      8.42 o
  -6   4  18        7.20       11.37      6.69 o
  -5   4  18        9.25        7.85      7.15 o
  -4   4  18        7.76       15.04     10.27 o
  -3   4  18       29.30       29.13     10.82 o
 -17   1  19        2.13       -0.96      6.50 o
 -16   1  19        6.55        1.82      5.77 o
 -15   1  19       11.47       21.86      5.28 o
 -14   1  19      246.30      267.36     13.10 o
 -13   1  19        1.96        6.18      4.82 o
 -12   1  19        0.00       -5.76      5.92 o
 -11   1  19       20.40       21.03      4.49 o
 -10   1  19      535.82      555.45     15.15 o
  -9   1  19       20.56       19.88      5.53 o
  -8   1  19        2.47        7.18      3.75 o
  -7   1  19       13.49       11.94      3.96 o
  -6   1  19       96.33       99.10      7.76 o
  -5   1  19       38.74       20.43      4.72 o
  -4   1  19       63.23       63.22      6.88 o
  -3   1  19        9.42       12.40      5.13 o
  -2   1  19      226.83      184.12      8.72 o
  -1   1  19      179.17      196.91     10.98 o
   0   1  19      313.88      312.72     25.21 o
   1   1  19        1.66        4.67      8.40 o
   2   1  19        8.19       12.07      9.36 o
   3   1  19       45.41       44.24     12.28 o
   4   1  19       85.36       85.52     13.61 o
   5   1  19       15.39       14.59      6.88 o
   6   1  19        1.04       -6.33      7.97 o
   7   1  19       10.53       11.75      7.59 o
   8   1  19        5.50       -5.13      8.37 o
 -17   2  19        6.94        1.55      6.94 o
 -16   2  19      156.58      174.64     17.96 o
 -15   2  19      138.02      126.95     15.83 o
 -14   2  19       13.79       24.04      7.96 o
 -13   2  19       12.04       10.00      7.45 o
 -12   2  19       22.69       28.36      9.35 o
 -11   2  19       41.83       54.74     11.78 o
 -10   2  19        4.65       10.09      7.14 o
  -9   2  19       19.01       33.36      9.67 o
  -8   2  19       68.63       68.56     12.27 o
  -7   2  19        9.39        6.48      7.87 o
  -6   2  19       37.62       25.03      8.38 o
  -5   2  19      153.92      134.93     16.14 o
  -4   2  19      103.46       98.99     14.53 o
  -3   2  19       53.45       69.10     12.81 o
  -2   2  19      155.25      137.65     17.20 o
  -1   2  19        5.02       20.51      9.92 o
   0   2  19       84.12       88.82     15.36 o
   1   2  19       47.28       39.20     11.87 o
   2   2  19        0.00       -1.95      8.24 o
 -18   3  19       21.77       18.42      9.34 o
 -17   3  19        1.86        1.92      6.72 o
 -16   3  19       72.44       79.09      9.98 o
 -15   3  19        5.45       -0.76      6.73 o
 -14   3  19       64.29       61.99     13.40 o
 -13   3  19       19.23       12.40      8.06 o
 -12   3  19       29.15       33.77     10.11 o
 -11   3  19       25.09       26.52     11.06 o
 -10   3  19       22.61       28.62     10.95 o
  -9   3  19       16.55       13.36      9.19 o
  -8   3  19       52.01       46.26     12.09 o
  -7   3  19       42.53       36.00     10.15 o
  -6   3  19        2.76       24.08     10.65 o
  -5   3  19       15.67       19.69      9.97 o
  -4   3  19       45.09       32.68      9.04 o
  -3   3  19        3.99       -6.83      8.25 o
  -2   3  19        2.03       17.22     10.92 o
  -1   3  19       68.77       69.47     14.07 o
 -16   0  20        0.51       -0.26      8.88 o
 -15   0  20      325.47      359.67     29.57 o
 -14   0  20      635.74      569.02     36.25 o
 -13   0  20       15.30       22.44      6.51 o
 -12   0  20      381.20      378.40     31.25 o
 -11   0  20       57.13       44.32      7.36 o
 -10   0  20        1.43       -0.42      4.96 o
  -9   0  20        7.07        4.55      4.36 o
  -8   0  20       16.65       13.11      5.57 o
  -7   0  20        9.01        2.93      4.70 o
  -6   0  20       32.53       46.05      7.26 o
  -5   0  20       70.27       56.54      8.11 o
  -4   0  20      245.27      206.15     13.62 o
  -3   0  20       11.43       11.16      4.81 o
  -2   0  20       46.87       80.13     14.40 o
  -1   0  20       27.48       28.62     11.68 o
   0   0  20       38.36       46.74     12.39 o
   1   0  20        2.57       18.64      9.24 o
   2   0  20      397.37      407.04     20.82 o
   3   0  20      482.70      483.58     29.71 o
   4   0  20       33.78       40.49     10.26 o
   5   0  20      188.69      201.10     20.97 o
   6   0  20      169.59      179.07     21.14 o
 -15   1  20      108.57      119.21      9.61 o
 -14   1  20        1.11        0.82      4.33 o
 -13   1  20      106.33      102.59      8.76 o
 -12   1  20       34.86       42.35      6.49 o
 -11   1  20      310.58      301.63     14.01 o
 -10   1  20       14.51       26.28      4.75 o
  -9   1  20        8.20       16.54      3.88 o
  -8   1  20       29.28       29.52      4.45 o
  -7   1  20        0.61        0.19      3.50 o
  -6   1  20        0.51       -0.41      3.35 o
  -5   1  20       64.34       65.66      5.88 o
  -4   1  20      301.23      285.59     11.14 o
  -3   1  20        9.15       21.96      4.41 o
  -2   1  20        0.13       -2.55      4.44 o
  -1   1  20       95.01      114.46     16.72 o
   0   1  20       56.45       64.07     13.96 o
   1   1  20       16.04       17.31      9.82 o
 -17   2  20      164.74      147.87     16.92 o
 -16   2  20      154.78      164.88     18.75 o
 -15   2  20        0.55       -6.17      6.17 o
 -14   2  20       27.20       31.82      9.27 o
 -13   2  20        4.35        3.80      7.52 o
 -12   2  20      196.37      220.56     20.27 o
 -11   2  20        7.79       12.48      8.44 o
 -10   2  20      267.29      254.70     21.65 o
  -9   2  20       14.53       20.16      9.85 o
  -8   2  20       44.07       29.34     10.30 o
  -7   2  20       23.58       21.24      7.08 o
  -6   2  20       43.51       41.16     10.67 o
  -5   2  20       12.46       14.76      8.61 o
  -4   2  20       46.60       50.50     12.25 o
  -3   2  20        3.33        9.56      7.75 o
  -2   2  20       29.12       22.51      8.69 o
  -1   2  20      165.13      177.95     20.16 o
 -16   3  20       85.82       85.94     15.07 o
 -15   3  20       14.20       24.40     10.80 o
 -14   3  20       15.23       20.68      8.27 o
 -13   3  20        0.16       -2.98      7.38 o
 -12   3  20        1.04        9.53      9.17 o
 -11   3  20        8.66       26.96     10.28 o
 -10   3  20       23.13       38.91     11.29 o
  -9   3  20       23.30       25.50     11.18 o
  -8   3  20        0.80       -6.00      7.58 o
  -7   3  20       13.82       27.26      9.83 o
  -6   3  20      171.52      165.33     19.81 o
  -5   3  20       17.24       65.19     13.82 o
 -14   1  21        5.00       -4.28      5.09 o
 -13   1  21       27.27       27.04      5.54 o
 -12   1  21       19.43       13.28      4.70 o
 -11   1  21       25.14       27.90      6.24 o
 -10   1  21       11.85       14.36      4.21 o
  -9   1  21       11.34       17.39      4.05 o
  -8   1  21       39.52       39.54      5.04 o
  -7   1  21        0.42        3.77      3.48 o
  -6   1  21       50.95       45.72      5.59 o
  -5   1  21        5.77        7.34      3.74 o
  -4   1  21       39.22       33.50      4.88 o
  -3   1  21       46.95       36.25      6.05 o
  -2   1  21       44.37       57.27     14.09 o
 -16   2  21        0.03       -0.31      6.70 o
 -15   2  21        3.96       18.65      8.22 o
 -14   2  21        3.45       10.64      7.52 o
 -13   2  21       40.94       37.39      9.74 o
 -12   2  21      229.25      222.10     21.32 o
 -11   2  21        3.52        6.24      8.71 o
 -10   2  21       32.67       36.05     11.15 o
  -9   2  21       92.10      115.41     16.12 o
  -8   2  21       18.65       25.59      8.81 o
  -7   2  21       13.46       -0.80      8.27 o
  -6   2  21        4.22        8.67      7.05 o
  -5   2  21        1.46       13.54      9.85 o
  -4   2  21       44.25       41.99     10.11 o
 -12   0  22        0.91       30.66     12.52 o
 -11   0  22       84.31       80.35     10.18 o
 -10   0  22        9.17        4.82      5.08 o
  -9   0  22        9.51       10.80      6.68 o
  -8   0  22       10.16        5.81      5.08 o
  -7   0  22       63.22       57.59      9.08 o
  -6   0  22       59.82       37.37      7.57 o
  -5   0  22       14.18        5.83      6.06 o
  -4   0  22      895.51     1005.89     45.12 o
  -3   0  22      745.41      696.31     38.54 o
 -13   1  22        7.35       21.95      9.27 o
 -12   1  22        8.31        6.62      6.19 o
 -11   1  22        4.41        4.40      4.71 o
 -10   1  22        0.92       -1.85      4.08 o
  -9   1  22        0.61       -3.53      3.56 o
  -8   1  22        8.12        3.62      3.84 o
  -7   1  22       58.35       62.56      6.18 o
  -6   1  22       34.31       33.25      5.13 o
  -5   1  22       36.18       40.98      6.52 o
  -4   1  22      130.27      125.91     12.03 o
 -15   2  22        2.09       11.17      8.57 o
 -14   2  22       20.04       24.81     10.24 o
 -13   2  22       19.17       34.61     11.38 o
 -12   2  22       44.89       37.74     10.41 o
 -11   2  22       42.92       75.16     14.09 o
 -10   2  22       24.93       27.70     11.59 o
 -13   1  23      134.17      134.22     17.48 o
 -12   1  23        7.07       15.30     12.02 o
 -11   1  23        0.59        3.93      8.66 o
 -10   1  23        4.54       12.31      6.47 o
  -9   1  23       23.81       24.82      5.66 o
  -8   1  23        0.44       -0.29      4.45 o
  -7   1  23       47.16       43.99      7.03 o
  -6   1  23      166.81      193.74     14.69 o
  -5   1  23       95.25       96.66     16.08 o
  -7   0  24      222.85      175.87     19.86 o
 
